# Supplementary material for: Linking genomic and physiological characteristics of psychrophilic Arthrobacter to metagenomic data to explain global environmental distribution
Source: Microbiome. 2021 Jun 12;9:136. doi: 10.1186/s40168-021-01084-z (PMC8196931; doi:10.1186/s40168-021-01084-z)
Supplement: Supplementary file 3 — Additional file 2: Dataset S1. Micrococcaceae and Arthrobacter genomes used in this study. [file 40168_2021_1084_MOESM2_ESM.xlsx]

## Sheet: 210 Micrococcaceae genomes
Dataset S1 Micrococcaceae and Arthrobacter genomes used in this study.
Genome Name / Sample Name	DATA From	Assembly	N50	Contigs/Scaffolds	Completeness	Contamination	GC	CDS	RastAnnotated	CRISPR	rRNA operon	Size	tRNA	Coding density	NewGeneDensity	Prophage regions
Pseudarthrobacter chlorophenolicus Mor30.16	NCBI	GCA_000022025	190606	41	99.71	0	65.9781	4640	1851	0	5	4.98087	47	93.1564	55.9942	3
Arthrobacter sp. EpRS66	NCBI	GCA_001512275	714491	2	99.51	0.57	59.6	3466	1489	0	2	3.70771	72	93.4809	53.3214	NA
Arthrobacter sp. MYb222	NCBI	GCA_002979815	245819	55	98.36	0.57	61.1	3383	1485	0	2	3.67767	71	91.9877	51.6088	NA
Arthrobacter sp. YC-RL1	NCBI	GCA_001013455	169051	17	99.13	1.38	64	3737	1502	0	3	4.03735	71	92.5607	55.3581	NA
Arthrobacter sp. LS16	NCBI	GCA_001281115	356333	1	99.28	1.15	64.3	3514	1469	0	7	3.85124	71	91.2433	53.0998	NA
Glutamicibacter arilaitensis Re117	NCBI	GCA_000197735	2292716	3	99.74	0.46	59.2853	3709	1420	1	7	3.91819	69	94.661	58.4198	NA
Arthrobacter sp. AQ5-05	NCBI	GCA_003287975	1224237	116	99.54	2.06	65.7	4234	1674	0	2	4.64735	68	91.1056	55.0851	NA
Arthrobacter saudimassiliensis 11W110_air	NCBI	GCA_900016675	90270	3	99.31	1.15	70.3	3209	1446	0	3	3.55211	67	90.3406	49.6324	5
Arthrobacter sp. W1	NCBI	GCA_000812545	325823	38	99.74	0.96	61.9	3480	1540	0	2	3.7854	67	91.9321	51.2495	NA
Glutamicibacter mysorens DSM 12798	NCBI	GCA_002797775	76299	1	99.74	0.96	62	3171	1387	0	7	3.45973	67	91.6544	51.5646	NA
Glutamicibacter sp. 0426	NCBI	GCA_001906485	24099	23	99.74	0.8	62	3253	1461	0	1	3.54947	67	91.6475	50.4864	NA
Glutamicibacter sp. BW80	NCBI	GCA_002332385	234509	78	99.74	0.61	60.4	3776	1538	0	2	4.04957	67	93.2445	55.2651	NA
Arthrobacter sp. SW1	NCBI	GCA_001766675	139956	69	99.71	1.36	66.6	3758	1667	1	3	4.11812	65	91.2552	50.7756	5
Glutamicibacter halophytocola KLBMP 5180	NCBI	GCA_001302565	296425	2	99.51	1.03	59.9893	3607	1517	0	7	3.91842	65	92.0523	53.3378	NA
Arthrobacter sp. UCD-GKA	NCBI	GCA_001863355	238548	32	99.54	4.13	65.8	4493	1810	0	3	4.92459	65	91.236	54.4817	NA
Arthrobacter sp. MYb229	NCBI	GCA_002975405	64137	23	99.74	0.69	60.8	3618	1580	0	2	3.99829	64	90.4887	50.9718	NA
Glutamicibacter sp. BW77	NCBI	GCA_002332285	298891	90	99.51	0.5	56.6	3689	1452	0	2	3.90203	64	94.5406	57.3292	NA
Arthrobacter humicola LBUM149	NCBI	GCA_003097355	162643	44	99.05	0.1	66.8	4229	1714	0	1	4.70861	63	89.8142	53.4128	1
Sinomonas mesophila MPKL 26	NCBI	GCA_001999765	48378	47	99.54	1.83	71.1	3600	1544	0	2	4.0082	63	89.8159	51.2949	0
Arthrobacter sp. NIO-1057	NCBI	GCA_001456945	339447	13	99.51	1.26	56.1	3312	1455	0	3	3.54182	63	93.5112	52.4307	NA
Kocuria flava HO-9041	NCBI	GCA_001482365	314429	5	99.34	0.66	73.945	3224	1419	0	3	3.63834	63	88.6118	49.6105	NA
Pseudarthrobacter siccitolerans 4J27	NCBI	GCA_001046895	148352	64	100	0.58	65.1	4397	1809	0	2	4.76517	61	92.2738	54.3108	1
Arthrobacter sp. I3	NCBI	GCA_000520575	2708006	124	96.18	0.29	66.7	4447	1389	0	2	4.7477	61	93.6665	64.4102	1
Sinomonas atrocyanea KCTC 3377	NCBI	GCA_001577305	212419	2	98.32	1.15	71.4325	4153	1796	0	4	4.4922	61	92.4491	52.4687	0
Paeniglutamicibacter gangotriensis Lz1y	NCBI	GCA_000348945	268287	20	99.4	1.76	63	4017	1619	0	2	4.3199	61	92.9883	55.5105	NA
Kocuria flava S43	NCBI	GCA_002849405	118204	6	98.34	0.66	73.4	3540	1484	0	4	3.89728	61	90.8327	52.7548	NA
Arthrobacter sp. 49Tsu31M3	NCBI	GCA_900168135	334413	49	98.39	1.26	67	4110	1750	0	2	4.54288	60	90.4713	51.9495	3
Arthrobacter sp. UNC362MFTsu5.1	NCBI	GCA_000685965	3718084	68	99.71	0.88	65.8	4691	2019	0	2	5.09978	60	91.9844	52.3944	5
Arthrobacter sp. SPG23	NCBI	GCA_000876655	125571	38	99.71	0	65.7	4260	1769	0	3	4.70383	60	90.5645	52.9568	1
Arthrobacter sp. ZXY-2	NCBI	GCA_001854365	157361	6	99.71	0.29	63.3535	4721	1888	0	6	5.05871	60	93.3242	56.0024	1
Arthrobacter sp. ATCC 21022	NCBI	GCA_001542565	378893	1	99.71	0.19	63.4	4074	1818	0	4	4.4349	60	91.8622	50.8692	1
Arthrobacter cupressi CGMCC 1.10783	NCBI	GCA_900099975	3548480	34	99.71	0.88	67	3648	1592	0	2	4.05887	60	89.8772	50.6545	5
Arthrobacter woluwensis DSM 10495	NCBI	GCA_900105345	51512	9	99.31	0.52	68.1	3561	1443	0	8	3.85968	60	92.2615	54.875	6
Arthrobacter livingstonensis LI2	NCBI	GCA_003219815	253428	116	99.31	2.41	64.8	4584	1812	0	1	5.04261	60	90.9052	54.9715	2
Sinomonas humi MUSC 117	NCBI	GCA_000802235	340093	156	99.48	3.94	67.2	4120	1692	0	1	4.41608	60	93.2954	54.9809	0
Kocuria sp. SM24M-10	NCBI	GCA_001027955	350262	177	99.34	0.77	72.3	4044	1649	0	2	4.34699	60	93.03	55.0956	NA
Arthrobacter sp. Soil761	NCBI	GCA_001428325	99764	33	99.71	0.34	65.6	4622	1878	0	2	5.00774	59	92.2972	54.7952	3
Pseudarthrobacter phenanthrenivorans Sphe3	NCBI	GCA_000189535	199183	3	99.64	0	65.3822	4234	1774	0	4	4.53532	59	93.3561	54.2409	2
Arthrobacter sp. OV608	NCBI	GCA_900110595	507262	71	99.71	0.19	64.8	4473	1814	0	3	4.92922	59	90.7445	53.9436	4
Arthrobacter sp. Soil763	NCBI	GCA_001428365	3155250	9	99.71	0	68.9	3237	1437	0	1	3.54043	59	91.4295	50.8412	1
Arthrobacter sp. Soil736	NCBI	GCA_001428005	271070	74	99.71	0.97	65.4	5553	2157	1	2	5.88713	59	94.3243	57.6851	3
Arthrobacter sp. YN	NCBI	GCA_002224285	380628	1	98.54	0.58	62.7	4741	1883	0	6	5.06355	59	93.6299	56.4426	1
Arthrobacter psychrolactophilus B7	NCBI	GCA_003219795	250897	57	99.54	1.28	60.7	3536	1509	0	1	3.87115	59	91.3425	52.3618	6
Arthrobacter sp. GMC3	This study	GCA_002929305	121132	187	99.54	2.78	61.3	4355	1693	0	1	4.68707	59	92.9152	56.7945	3
Arthrobacter luteolus NBRC 107841	NCBI	GCA_001552075	140153	32	99.08	0.92	66	3600	1545	0	2	3.91786	59	91.8868	52.452	3
Arthrobacter sp. 7749	NCBI	GCA_002224445	284532	1	99.48	0.75	60.7	3722	1585	0	1	4.12594	59	90.2097	51.7942	NA
Arthrobacter sp. MYb227	NCBI	GCA_002975435	45611	27	99.77	1.41	56.3	3997	1566	1	2	4.3092	59	92.7551	56.4142	NA
Kocuria polaris CD08_4	NCBI	GCA_001483755	5063552	42	98.68	0	72.6	3430	1508	0	1	3.83372	59	89.4693	50.1341	NA
Kocuria turfanensis HO-9042	NCBI	GCA_001580365	24509	5	98.68	0	72.7102	3815	1538	0	4	4.15964	59	91.7146	54.7403	NA
Arthrobacter sp. 135MFCol5.1	NCBI	GCA_000374865	3459735	36	99.71	0	66.1	4057	1729	0	3	4.45357	58	91.0954	52.2726	4
Arthrobacter sp. Leaf137	NCBI	GCA_001423525	31560	24	99.71	0.29	66.2	4006	1698	0	2	4.37555	58	91.5542	52.7477	4
Arthrobacter sp. ok909	NCBI	GCA_900104405	3595718	79	99.71	0	66.2	4732	1879	1	2	5.18896	58	91.1936	54.9821	2
Arthrobacter sp. Leaf337	NCBI	GCA_001423745	114097	31	99.71	0.58	65.4	4740	1953	0	1	5.20117	58	91.1333	53.5841	1
Arthrobacter sp. EpRS71	NCBI	GCA_001512285	311362	10	99.12	0.97	62.2	4541	1811	0	2	4.84945	58	93.6395	56.295	1
Arthrobacter sp. MA-N2	NCBI	GCA_000517125	359457	5	99.62	0	63	4557	1829	0	4	4.83379	58	94.2738	56.436	1
Arthrobacter sp. ERGS1_01	NCBI	GCA_001281315	172461	3	97.88	1.75	65.4115	4470	1785	0	7	4.93669	58	90.5466	54.3887	1
Arthrobacter sp. ZGTC212	This study	GCA_002929255	244921	104	99.08	1.59	64.5	3536	1521	0	2	3.87956	58	91.1444	51.9389	2
Arthrobacter sp. ZGTC131	This study	GCA_002929275	250167	128	99.71	1.27	65.7	4297	1521	0	2	4.69941	58	91.4369	59.0712	4
Arthrobacter sp. Edens01	NCBI	GCA_001307035	212563	10	99.08	0.98	64.8	3351	1439	0	2	3.63918	58	92.0812	52.5393	5
Nesterenkonia jeotgali CD08_7	NCBI	GCA_001483765	816369	8	98.51	0.98	67.6	2654	1199	0	1	2.92519	58	90.729	49.7403	NA
Kocuria sp. WN036	NCBI	GCA_002287015	334918	77	98.68	0.33	72.7	3538	1587	0	2	3.88678	58	91.0266	50.1958	NA
Arthrobacter sp. B6	NCBI	GCA_001663775	108748	8	99.71	1.75	64.7	4224	1789	0	4	4.66344	57	90.577	52.2147	3
Arthrobacter sp. ok362	NCBI	GCA_900102785	221530	32	99.71	0	66.3	4343	1751	0	2	4.71349	57	92.1398	54.9911	1
Arthrobacter sp. ov118	NCBI	GCA_900116495	179587	22	99.71	0.29	66.4	4022	1707	0	2	4.45318	57	90.3174	51.9853	3
Arthrobacter sp. U41	NCBI	GCA_001750145	192968	4	99.71	0.88	66.3816	4450	1727	0	5	4.79263	57	92.8509	56.8164	2
Arthrobacter sp. QXT-31	NCBI	GCA_001969265	371370	1	99.71	1.44	66	4629	1937	0	6	5.04157	57	91.8167	53.3961	3
Arthrobacter globiformis NBRC 12137	NCBI	GCA_000238915	277520	125	99.71	0	66.2	4485	1931	0	1	4.95441	57	90.5254	51.55	4
Paenarthrobacter aurescens TC1	NCBI	GCA_000014925	553330	3	99.71	0	62.3869	4806	1948	0	6	5.22665	57	91.9519	54.6813	1
Paenarthrobacter nicotinovorans 231Sha2.1M6	NCBI	GCA_000514015	21282	34	100	0	62.7	4360	1761	0	2	4.77255	57	91.3559	54.4573	4
Paenarthrobacter nicotinovorans 26Cvi1.1E	NCBI	GCA_000514155	333879	26	99.71	0	62.8	4271	1763	1	2	4.6843	57	91.1768	53.5405	4
Arthrobacter sp. TMN-18	NCBI	GCA_002909415	213477	31	99.13	0.87	61.5	3899	1582	0	1	4.24952	57	91.7516	54.5239	1
Arthrobacter sp. DWC3	This study	GCA_002929375	4264061	112	99.77	1.3	69.3	3528	1439	0	1	3.84219	57	91.8226	54.37	4
Arthrobacter sp. B0490	This study	GCA_002929355	528663	197	99.31	2.8	68.8	3726	1523	0	1	4.12482	57	90.3313	53.4084	3
Arthrobacter sp. 9E18	This study	GCA_002929385	125991	32	98.85	1.44	64.5	3576	1520	0	3	3.89643	57	91.7763	52.7662	2
Arthrobacter sp. 08Y14	This study	GCA_002929455	146894	82	98.39	1.26	64.5	3543	1528	0	2	3.87659	57	91.3947	51.9786	3
Arthrobacter koreensis 5J12A	NCBI	GCA_001373495	66873	27	98.85	1.44	65.9	3162	1399	0	2	3.45418	57	91.5411	51.0395	4
Sinomonas sp. R1AF57	NCBI	GCA_002224485	72321	1	99.39	1.3	71	3612	1615	0	2	3.93987	57	91.6782	50.687	0
Zhihengliuella halotolerans La12	NCBI	GCA_002872085	193858	110	98.85	2.22	68.5	3437	1489	0	1	3.70719	57	92.7118	52.5466	NA
Arthrobacter sp. 162MFSha1.1	NCBI	GCA_000374905	437864	53	99.71	0	66.1	4077	1753	0	2	4.39917	56	92.6766	52.8281	2
Pseudarthrobacter equi IMMIB L-1606	NCBI	GCA_900105535	3939870	1	99.71	0.29	66.1	4033	1701	0	5	4.45918	56	90.4427	52.2966	4
Arthrobacter enclensis NIO-1008	NCBI	GCA_001457025	2667837	18	99.71	1.17	67.1	3871	1660	0	2	4.22623	56	91.5946	52.3161	1
Arthrobacter nitrophenolicus SJCon	NCBI	GCA_000332815	122739	142	95.85	0	66.2	4558	1970	0	1	4.38962	56	103.836	58.9573	1
Arthrobacter sp. Y81	This study	GCA_002929335	1224237	115	99.71	0.58	65.4	4842	1916	0	1	5.21884	56	92.7792	56.0661	8
Arthrobacter sp. KBS0703	NCBI	GCA_002008315	3859257	37	97.86	0	66.1	4370	1802	0	2	4.72526	56	92.4817	54.3462	2
Arthrobacter sp. M2012083	NCBI	GCA_000281065	222325	67	99.12	0	62	4278	1821	0	1	4.62917	56	92.4139	53.0764	3
Arthrobacter sp. UNCCL28	NCBI	GCA_900102805	131915	21	99.71	0	62.7	4412	1800	0	2	4.80717	56	91.7796	54.3355	1
Arthrobacter sp. cf158	NCBI	GCA_900106835	21096	28	99.71	0.19	62.6	4712	1926	1	2	5.10345	56	92.3296	54.5905	0
Arthrobacter sp. 31Cvi3.1E	NCBI	GCA_900168225	3295468	40	99.71	0	63.1	4244	1764	0	2	4.53817	56	93.5178	54.6475	4
Arthrobacter sp. 161MFSha2.1	NCBI	GCA_000374945	2650074	42	99.71	0	63.1	4267	1777	0	2	4.57212	56	93.3264	54.4605	4
Arthrobacter psychrochitiniphilus GP3	NCBI	GCA_003185915	139719	38	99.54	2.33	59.7	3693	1542	0	1	4.04968	56	91.1924	53.1153	1
Arthrobacter sp. 35W	NCBI	GCA_000482545	390560	4	99.77	0.46	66.8	4098	1748	0	4	4.6602	56	87.9362	50.4271	2
Nesterenkonia sp. AN1	NCBI	GCA_000582475	65168	42	97.15	0.69	67.4	2873	1335	0	1	3.04013	56	94.5025	50.5899	NA
Arthrobacter sp. B3	NCBI	GCA_002934405	69834	52	99.71	0	65.2	4464	1840	0	2	4.89954	55	91.1107	53.5561	4
Arthrobacter sp. ZBG10	NCBI	GCA_001238605	63637	173	99.71	0	66.4	3728	1577	0	1	4.13381	55	90.1831	52.0343	5
Arthrobacter sp. Soil762	NCBI	GCA_001428335	137190	23	99.71	0.97	65	4266	1800	0	1	4.52656	55	94.2438	54.4785	2
Arthrobacter sp. 9MFCol3.1	NCBI	GCA_000620385	61655	31	99.71	0	67.1	4037	1710	0	3	4.50077	55	89.6958	51.7023	4
Arthrobacter sp. Leaf69	NCBI	GCA_001422645	180192	17	99.71	0	67	3738	1593	0	2	4.14055	55	90.2779	51.8047	3
Arthrobacter sp. FB24	NCBI	GCA_000196235	102554	4	99.71	0	65.4189	4616	1908	0	5	5.07048	55	91.0368	53.4072	3
Arthrobacter sp. AFG20	NCBI	GCA_002892795	758157	49	99.12	0.29	65.9	4486	1876	1	2	4.90855	55	91.3916	53.1725	7
Arthrobacter sp. Rue61a	NCBI	GCA_000294695	1648946	3	99.71	0	62.2324	4712	1934	0	6	5.08104	55	92.737	54.6739	1
Arthrobacter sp. N199823	This study	GCA_002929705	74995	82	98.96	1.49	60.5	4083	1666	0	1	4.47782	55	91.1828	53.9772	9
Arthrobacter sp. PAMC 25486	NCBI	GCA_000785535	360349	1	99.31	2.63	62.8	4202	1623	0	6	4.59358	55	91.4755	56.1436	1
Arthrobacter sp. DCT5	NCBI	GCA_003268655	1365354	2	99.77	2.41	66.222	4016	1663	0	5	4.53075	55	88.6387	51.934	1
Micrococcus sp. CH3	NCBI	GCA_001595505	92788	48	97.4	0.23	73	2282	1025	1	1	2.50632	55	91.0497	50.1531	NA
Micrococcus sp. HMSC067E09	NCBI	GCA_001812555	251144	56	97.91	1.15	71.4	2218	1021	3	1	2.58621	55	85.7626	46.284	NA
Arthrobacter sp. Soil764	NCBI	GCA_001428075	239348	25	99.71	0.19	65.8	3993	1729	0	2	4.3464	54	91.8691	52.0891	4
Pseudarthrobacter phenanthrenivorans SWC37	NCBI	GCA_000813845	146698	83	99.71	0	66.6	4018	1748	0	1	4.32805	54	92.8362	52.4485	6
Pseudarthrobacter sp. AG30	NCBI	GCA_003116525	2584341	90	99.71	1.75	66.2	4198	1796	0	3	4.61849	54	90.8954	52.0083	1
Arthrobacter sp. AFG7.2	NCBI	GCA_002892835	39388	23	99.71	0	64.9	3735	1576	0	2	4.04973	54	92.2284	53.3122	3
Arthrobacter sp. OY3WO11	NCBI	GCA_001641125	2264603	3	99.71	1.22	65.4	4158	1744	0	1	4.51704	54	92.0514	53.442	1
Arthrobacter sp. 4R501	This study	GCA_002929755	4359122	90	99.71	1.46	64.9	4364	1848	0	1	4.68027	54	93.2425	53.7576	1
Arthrobacter sp. EPSL27	NCBI	GCA_001512305	135891	8	99.12	0.07	67.8	3780	1627	0	3	4.17605	54	90.5161	51.5558	1
Arthrobacter sp. A3	NCBI	GCA_000755585	721481	2	99.51	1.33	60.6388	4051	1683	0	7	4.45829	54	90.8645	53.1146	6
Arthrobacter alpinus ERGS4_06	NCBI	GCA_001445575	387647	2	98.43	1.49	60.5871	3963	1614	0	9	4.33365	54	91.4472	54.2038	5
Arthrobacter alpinus R3.8	NCBI	GCA_001294625	268238	1	99.54	1.95	62.2	3807	1566	0	6	4.04645	54	94.0824	55.3818	2
Arthrobacter sp. MDB1-42	NCBI	GCA_002954225	202348	18	100	0.46	69	3330	1435	0	1	3.65567	54	91.0914	51.8373	3
Arthrobacter agilis 4041	NCBI	GCA_002157505	266116	31	99.08	1.15	67.7	3481	1522	0	2	3.87813	54	89.7598	50.5141	2
Arthrobacter sp. Br18	NCBI	GCA_000520555	194024	120	97.94	0.46	65.8	3420	1389	1	2	3.54413	54	96.4977	57.3061	1
Micrococcus luteus 2385	NCBI	GCA_000828165	222991	112	98.7	0.23	73.1	2156	1056	3	1	2.43123	54	88.6795	45.2447	NA
Micrococcus sp. KBS0714	NCBI	GCA_002008305	731296	18	98.44	0.23	73	2210	1026	2	1	2.48901	54	88.7904	47.5691	NA
Micrococcus sp. KT16	NCBI	GCA_003315015	183121	33	98.7	0.23	73	2251	1064	2	1	2.50314	54	89.927	47.4204	NA
Micrococcus lylae NBRC 15355	NCBI	GCA_001570885	1224237	116	97.66	1.26	71.3	2326	1032	2	2	2.6856	54	86.6101	48.1829	NA
Kocuria rhizophila P7-4	NCBI	GCA_000214115	5041568	54	98.68	0	70.5	2437	1130	0	2	2.82033	54	86.4083	46.3421	NA
Kocuria rhizophila G2	NCBI	GCA_001499775	1396117	87	98.68	0.99	70.8	2521	1156	0	2	2.88186	54	87.4783	47.3653	NA
Kocuria rosea ATCC 49321	NCBI	GCA_003124025	294644	59	99.34	0	72.5	3676	1633	0	2	4.01878	54	91.4705	50.8363	NA
Arthrobacter sp. RC1.1 241	NCBI	GCA_003208335	44678	21	99.71	0	65.8	4129	1791	0	1	4.47432	53	92.2822	52.2538	1
Arthrobacter sp. ov407	NCBI	GCA_900102895	203777	27	99.71	0.39	66.5	3932	1626	0	2	4.2644	53	92.2053	54.0756	1
Arthrobacter alpinus DSM 22274	NCBI	GCA_900105965	331109	2	99.02	2.6	60.6	4340	1714	0	6	4.62264	53	93.8857	56.8074	2
Arthrobacter crystallopoietes DSM 20117	NCBI	GCA_002849715	20419	3	99.31	4.2	64.3581	4625	1943	0	9	5.0327	53	91.8989	53.2914	2
Micrococcus aloeverae M71	NCBI	GCA_001619895	687112	76	98.47	0.46	73.1	2173	1034	0	1	2.4193	53	89.8193	47.0797	NA
Citricoccus sp. CH26A	NCBI	GCA_000224415	326966	67	97.25	0.57	70.9	3050	1375	0	1	3.46693	53	87.9742	48.3137	NA
Kocuria salsicia G1	NCBI	GCA_001408335	237591	199	98.68	3.29	70.4	2565	1186	1	2	2.99958	53	85.5119	45.973	NA
Kocuria polaris CMS 76or	NCBI	GCA_000786195	932938	67	99.18	0	72.8	3424	1552	0	1	3.7798	53	90.5868	49.5264	NA
Arthrobacter sp. PGP41	NCBI	GCA_002953935	219376	1	99.71	0	65.4	3875	1715	0	4	4.27024	52	90.7444	50.5827	1
Arthrobacter sp. ZGTC412	This study	GCA_002929215	80325	94	99.71	2.49	64.3	4269	1703	0	2	4.59309	52	92.944	55.8665	1
Arthrobacter sp. AQ5-06	NCBI	GCA_003287955	3851242	70	99.12	0	64.9	3925	1665	0	1	4.13926	52	94.8236	54.5991	2
Arthrobacter sp. 131MFCol6.1	NCBI	GCA_000374925	29719	24	99.71	0	67.2	3950	1659	0	2	4.43238	52	89.1168	51.6878	4
Arthrobacter sp. SX1312	This study	GCA_002929295	959127	77	99.77	1.17	68.9	3508	1417	0	2	3.7605	52	93.2854	55.6043	0
Arthrobacter sp. B1805	This study	GCA_002929745	86167	83	99.77	1.41	66.6	3546	1424	0	1	3.80008	52	93.3138	55.8409	1
Arthrobacter sp. CAL618	NCBI	GCA_000468215	4322479	288	98.91	3.53	63.2	3566	1405	0	6	3.65439	52	97.5813	59.1344	1
Nesterenkonia sp. PF2B19	NCBI	GCA_001758425	1278730	134	96.95	0.07	69.5	3644	1592	0	2	3.69692	52	98.5686	55.5057	NA
Glutamicibacter sp. BW78	NCBI	GCA_002332245	245084	43	99.77	0.61	64	3142	1396	0	1	3.41948	52	91.8852	51.0604	NA
Kocuria rhizophila RF	NCBI	GCA_001190985	869527	90	98.68	0	70.6	2415	1148	1	2	2.77851	52	86.9172	45.6	NA
Kocuria varians G6	NCBI	GCA_900014985	3299557	95	99.34	0.66	70.5	2532	1201	3	1	2.90045	52	87.2969	45.8895	NA
Kocuria sp. UCD-OTCP	NCBI	GCA_000349605	427417	68	99.34	0	72.7	3421	1539	0	2	3.79149	52	90.2285	49.6375	NA
Kocuria rosea ATCC 186	NCBI	GCA_003124035	2735633	90	98.68	0.77	72.7	3588	1630	0	2	3.95861	52	90.6378	49.4618	NA
Rothia mucilaginosa ATCC 25296	NCBI	GCA_000175615	70345	25	99.33	0	59.5	1722	779	2	2	2.25516	52	76.3583	41.8153	NA
Rothia nasimurium PT-32	NCBI	GCA_002087015	4386369	45	99.34	0	58	2349	1070	0	1	2.67868	52	87.6925	47.7475	NA
Kocuria kristinae RSA5	NCBI	GCA_001476145	4762081	204	96.03	0.66	71.8	1995	996	3	1	2.28077	52	87.4705	43.801	NA
Kocuria kristinae RUTW2-3	NCBI	GCA_001420025	1219944	47	97.68	0	71.8	2048	1018	3	2	2.35613	52	86.9222	43.7158	NA
Arthrobacter sp. Leaf234	NCBI	GCA_001422665	4395537	12	99.54	0.23	69.4	3237	1371	0	2	3.52425	51	91.8495	52.9475	1
Arthrobacter sp. RIT-PI-e	NCBI	GCA_001187915	314219	104	99.1	1.15	69.4	3193	1355	0	1	3.45909	51	92.3075	53.1354	1
Arthrobacter sp. TB 23	NCBI	GCA_000294595	230994	126	99.39	1.03	63.3	3360	1392	0	5	3.54231	51	94.8534	55.557	10
Arthrobacter sp. H5	NCBI	GCA_000520595	4434904	104	97.86	2.98	62.3	4375	1627	0	2	4.32547	51	101.145	63.5306	0
Arthrobacter subterraneus NP_1H	NCBI	GCA_900099735	250122	64	99.54	1.15	65	3604	1584	0	1	3.87138	51	93.0934	52.1778	4
Auritidibacter sp. NML120636	NCBI	GCA_003185945	2440496	24	95.86	0.46	59.5	2232	1018	1	1	2.47245	51	90.2748	49.1011	NA
Nesterenkonia sandarakina CG 35	NCBI	GCA_003003175	4593579	56	99.39	0.46	67.5	2941	1292	0	3	3.22498	51	91.1945	51.1322	NA
Nesterenkonia sp. F	NCBI	GCA_000220985	1979583	138	98.59	0.52	71.5	2461	1132	1	1	2.81213	51	87.5136	47.2595	NA
Kocuria sp. 442	NCBI	GCA_003226895	248646	9	97.37	0.99	70.8	2323	1100	0	1	2.66578	51	87.1416	45.8778	NA
Kocuria rhizophila DC2201	NCBI	GCA_000010285	4410241	1	98.68	0	71.2	2311	1143	0	3	2.69754	51	85.6706	43.2987	NA
Rothia mucilaginosa NUM-Rm6536	NCBI	GCA_001548235	1587996	1	99.33	2	59.6	1739	787	3	4	2.29272	51	75.8489	41.5228	NA
Rothia mucilaginosa 141_RMUC	NCBI	GCA_001061665	4597686	16	99.11	0	62	1743	797	1	3	2.23674	51	77.9257	42.2936	NA
Rothia dentocariosa C6B	NCBI	GCA_000763685	121046	38	98.34	0	56.5	2316	866	2	2	2.64434	51	87.5831	54.834	NA
Pseudarthrobacter chlorophenolicus A6	NCBI	GCA_000962805	213550	3	99.71	0	66	3994	1678	0	2	4.39368	50	90.9033	52.7121	5
Arthrobacter agilis 4042	NCBI	GCA_002157565	3504335	34	99.54	0.46	68.8	2956	1326	0	1	3.23533	50	91.3663	50.3813	4
Auritidibacter sp. NML100628	NCBI	GCA_003185985	394542	40	95.86	1.07	59.5	2371	1028	0	1	2.59614	50	91.328	51.7307	NA
Tersicoccus phoenicis DSM 30849	NCBI	GCA_001968835	240573	132	97.63	0.8	70.7	2946	1364	0	1	3.20956	50	91.7882	49.2902	NA
Kocuria sp. HMSC066H03	NCBI	GCA_001812045	1747842	8	98.36	0	70.5	2384	1133	0	1	2.77225	50	85.9951	45.1258	NA
Kocuria palustris W4	NCBI	GCA_900008265	243160	95	99.34	1.21	69.9	2709	1216	0	2	3.08591	50	87.7862	48.3812	NA
Rothia mucilaginosa UMB0024	NCBI	GCA_002861015	109779	9	99.33	0	59.5	1739	778	3	2	2.25815	50	77.0098	42.5569	NA
Rothia mucilaginosa M508	NCBI	GCA_000231235	233562	8	99.33	0	59.4	1784	791	1	2	2.31327	50	77.1202	42.9262	NA
Rothia mucilaginosa DY-18	NCBI	GCA_000011025	560096	1	99.33	0	59.6	1721	780	2	4	2.2646	50	75.9957	41.5525	NA
Rothia mucilaginosa 0528Y_59_11	NCBI	GCA_001914075	122396	21	99.33	0	59.5	1745	786	2	2	2.29446	50	76.0529	41.7964	NA
Rothia dentocariosa UMB0083	NCBI	GCA_002861025	104695	11	99.34	0	53.8	2133	844	1	2	2.49432	50	85.5142	51.6773	NA
Rothia dentocariosa M567	NCBI	GCA_000143585	276604	6	99.34	0	53.7	2167	844	1	2	2.53279	50	85.5579	52.2349	NA
Curtobacterium sp. S6	NCBI	GCA_000710345	4459178	12	98.79	0	65.1	2409	1175	0	1	2.75402	50	87.4722	44.8072	NA
Acaricomes phytoseiuli DSM 14247	NCBI	GCA_000376245	577830	64	99.31	0.46	62.3	2264	1052	0	2	2.41952	49	93.5723	50.0926	0
Auritidibacter sp. NML130574	NCBI	GCA_003185725	343558	1	95.86	0.46	59.5	2386	1045	1	1	2.59726	49	91.8662	51.6314	NA
Enteractinococcus helveticum UASWS1574	NCBI	GCA_001657475	4125942	118	95.22	3.91	56.2	3467	1354	0	2	3.67065	49	94.4519	57.5647	NA
Yaniella halotolerans DSM 15476	NCBI	GCA_000420805	207965	6	95.43	0.68	55.6	2574	1181	0	1	2.77546	49	92.7415	50.19	NA
Nesterenkonia alba DSM 19423	NCBI	GCA_000421745	99618	36	98.38	0	63.7	2329	1033	0	2	2.59187	49	89.858	50.0026	NA
Arthrobacter sp. HMSC06H05	NCBI	GCA_001807395	245104	38	96.02	1.03	60.1	1889	899	6	1	2.17771	49	86.7425	45.4606	NA
Kocuria sp. UBA5001	NCBI	GCA_002398425	136557	21	96.38	0	70.2	2436	1179	0	1	2.76542	49	88.0879	45.4542	NA
Kocuria marina SO9-6	NCBI	GCA_000786655	281949	62	99.34	0	68.8	2741	1251	0	2	3.06614	49	89.3958	48.5953	NA
Kocuria palustris PEL	NCBI	GCA_000315815	4270237	55	99.34	0	70.4	2523	1171	0	1	2.87211	49	87.8448	47.0734	NA
Kocuria palustris MU14/1	NCBI	GCA_001275345	342298	1	99.34	0	70.5	2477	1160	0	3	2.85445	49	86.7769	46.1385	NA
Rothia sp. HMSC078H08	NCBI	GCA_001808955	2433670	23	99.33	0	59.6	1758	789	5	2	2.31238	49	76.0255	41.9048	NA
Rothia aeria F0184	NCBI	GCA_000479025	88861	32	98.34	0	56.6	2264	856	7	2	2.60319	49	86.9703	54.0875	NA
Rothia sp. ND6WE1A	NCBI	GCA_001683935	216407	77	99.34	1.32	52.3	2073	978	0	2	2.31516	49	89.5401	47.2968	NA
Arthrobacter sp. L77	NCBI	GCA_000816565	216513	10	98.85	0	69.8	3316	1403	0	2	3.60844	48	91.8957	53.0146	3
Arthrobacter sp. Soil782	NCBI	GCA_001428435	376772	14	99.54	0.69	63.4	3241	1391	0	2	3.42237	48	94.7006	54.0562	3
Psychromicrobium lacuslunae IHBB 11108	NCBI	GCA_000950575	428531	2	99.51	2.06	58.9962	3383	1358	0	2	3.59943	48	93.987	56.2588	2
Micrococcus sp. MS-ASIII-49	NCBI	GCA_000946635	171569	185	98.02	0.32	73.1	2204	1044	0	1	2.44073	48	90.301	47.5268	NA
Nesterenkonia massiliensis NP1	NCBI	GCA_000455245	311861	19	97.73	0.46	62.7	2499	1108	0	1	2.67243	48	93.5104	52.05	NA
Arthrobacter sp. HMSC08H08	NCBI	GCA_001807575	4495402	41	96.11	1.03	60.1	1939	914	8	2	2.20635	48	87.8825	46.4567	NA
Pseudoglutamicibacter cumminsii IME1328	NCBI	GCA_003143995	2697540	32	95.37	0.73	60.6	1845	904	2	2	2.09202	48	88.1923	44.9805	NA
Neomicrococcus aestuarii B18	NCBI	GCA_001887245	261266	1	99.08	0.22	59.1	2382	1125	0	3	2.66784	48	89.2858	47.1168	NA
Tersicoccus sp. Bi-70	NCBI	GCA_001968825	348664	18	98.09	1.53	71.8	3158	1433	0	2	3.4795	48	90.7601	49.576	NA
Kocuria sp. UBA1838	NCBI	GCA_002338785	27810	19	98.03	0	68.5	2413	1167	0	1	2.68985	48	89.7077	46.3223	NA
Renibacterium salmoninarum ATCC 33209	NCBI	GCA_000018885	108378	1	99.02	0.49	56.3	3519	1413	0	2	3.15525	47	111.528	66.7459	0
Micrococcus terreus CGMCC 1.7054	NCBI	GCA_900116905	283067	31	99.07	0.84	68.9	2754	1186	0	1	3.08752	47	89.1978	50.7851	NA
Pseudoglutamicibacter albus UMB0722	NCBI	GCA_002847605	173810	22	95.81	0.88	60.7	1878	885	0	2	2.13025	47	88.1587	46.6143	NA
Haematomicrobium sanguinis DSM 21259	NCBI	GCA_000688395	253575	27	99.26	0.15	61.9	2681	1152	1	2	2.92501	47	91.6579	52.2734	NA
Kocuria sp. ICS0012	NCBI	GCA_001665945	4030317	86	98.68	0.16	68.6	2670	1208	1	1	2.95343	47	90.4035	49.5018	NA
Kocuria sp. WRN011	NCBI	GCA_002295155	48231	23	99.34	0	64	3025	1318	0	2	3.32611	47	90.9472	51.3213	NA
Rothia aeria F0474	NCBI	GCA_000258205	167302	50	98.34	0	56.7	2239	844	1	1	2.58429	47	86.6388	53.9799	NA
Leifsonia xyli 356_LXYL	NCBI	GCA_001063195	101818	27	99.45	0	60.8	2415	1084	0	4	2.65316	47	91.0236	50.1666	NA
Arthrobacter sp. Leaf141	NCBI	GCA_001424565	306927	45	99.71	0	66.3	3960	1618	0	1	4.3552	46	90.9257	53.7747	1
Arthrobacter sp. PAO19	NCBI	GCA_000414345	832472	43	99.51	0.57	59.5	3352	1457	0	1	3.63739	43	92.154	52.0978	NA
Rothia dentocariosa 694_RDEN	NCBI	GCA_001066935	4698945	85	99.34	0	53.8	2059	834	1	2	2.42558	42	84.8869	50.5034	NA

## Sheet: 106 Arthrobacter data sets
Dataset S1 Micrococcaceae and Arthrobacter genomes used in this study. Arthrobacter highlighted in yellow are the 13 new Tibetan Plateau isolates.
Genome Name / Sample Name	Assembly	Isolation sources	Geographical location	Latitude	Longitude
Arthrobacter sp. ZGTC212	GCA_002929255	Lake	China: Tibetan Plateau	32.0836	90.8709
Arthrobacter sp. ZGTC131	GCA_002929275	Lake	China: Tibetan Plateau	32.0836	90.8709
Arthrobacter sp. 9E18	GCA_002929385	Lake	China: Tibetan Plateau	31.5006	90.9724
Arthrobacter sp. 08Y14	GCA_002929455	Lake	China: Tibetan Plateau	28.8521	90.6506
Arthrobacter sp. ZGTC412	GCA_002929215	Lake	China: Tibetan Plateau	32.0836	90.8709
Arthrobacter sp. 4R501	GCA_002929755	Lake	China: Tibetan Plateau	29.4167	96.75
Arthrobacter sp. SX1312	GCA_002929295	Lake	China: Tibetan Plateau	34.6	80.25
Arthrobacter sp. DWC3	GCA_002929375	Lake	China: Tibetan Plateau	31.2434	84.9646
Arthrobacter sp. GMC3	GCA_002929305	Lake	China: Tibetan Plateau	31.5854	87.2862
Arthrobacter sp. Y81	GCA_002929335	Wetland	China: Tibetan Plateau	34.8333	98.1667
Arthrobacter sp. N199823	GCA_002929705	Glacier	China: Tibetan Plateau	29.04	90.2
Arthrobacter sp. B0490	GCA_002929355	Glacier	China: Tibetan Plateau	38.2833	75.0667
Arthrobacter sp. B1805	GCA_002929745	Glacier	China: Tibetan Plateau	38.2833	75.0667
Arthrobacter sp. Soil761	GCA_001428325	Soil	Germany: Cologne	50.958	6.856
Arthrobacter sp. 162MFSha1.1	GCA_000374905	Rhizosphere	USA: North Carolina	35.1543	-82.1047
Arthrobacter sp. Soil764	GCA_001428075	Soil	Germany: Cologne	50.958	6.856
Pseudarthrobacter phenanthrenivorans SWC37	GCA_000813845	Waterfall	Malaysia: Sungai Gabai Waterfall, Selangor	3.2334	100.82
Arthrobacter sp. RC1.1 241	GCA_003208335	Soil	USA: Nebraska	41.4831	-101.924
Arthrobacter sp. 135MFCol5.1	GCA_000374865	Rhizosphere	USA: North Carolina	35.1543	-82.1047
Pseudarthrobacter sp. AG30	GCA_003116525	Soil	China: Fujian, Zijin Mountain	25.0476	116.926
Arthrobacter sp. Leaf137	GCA_001423525	Plant	Switzerland: Zurich	47.4817	8.21755
Pseudarthrobacter equi IMMIB L-1606	GCA_900105535	genital swab from a horse	Germany: Schleswig-Holstein	54.2054	8.4679
Pseudarthrobacter chlorophenolicus Mor30.16	GCA_000022025	Bean Rhizophere	Mexico: Cuernavaca	18.932	-99.3106
Pseudarthrobacter chlorophenolicus A6	GCA_000962805	Soil	USA: Fort Collins	40.5671	-105.077
Arthrobacter enclensis NIO-1008	GCA_001457025	Marine Sediment	India: Chora Island	15.4252	74.1317
Pseudarthrobacter phenanthrenivorans Sphe3	GCA_000189535	Creosote-Polluted Soil	Greece: Perivleptos, Epirus	39.789	20.781
Arthrobacter sp. PGP41	GCA_002953935	Soil	China: Hubei	33.5667	107.567
Arthrobacter sp. AFG7.2	GCA_002892835	Soil	Spain: Sierra Nevada National Park, Granada	37.0416	-3.14001
Arthrobacter sp. OY3WO11	GCA_001641125	Soil	Canada: Oyen, Alberta	51.3519	-110.483
Arthrobacter nitrophenolicus SJCon	GCA_000332815	Soil	India: Punjab	31.0158	74.2799
Arthrobacter sp. B3	GCA_002934405	Soil	Ecuador	-1.35524	88.3962
Arthrobacter sp. OV608	GCA_900110595	Rhizosphere	USA: Tennessee	35.8141	-88.2223
Pseudarthrobacter siccitolerans 4J27	GCA_001046895	Rhizosphere	Spain: Granada	37.181	-3.6262
Arthrobacter sp. ZBG10	GCA_001238605	Soil	France: Zellenberg	48.1754	7.31779
Arthrobacter sp. Leaf141	GCA_001424565	Plant	Switzerland: Zurich	47.409	8.47017
Arthrobacter sp. Soil762	GCA_001428335	Soil	Germany: Cologne	50.958	6.856
Arthrobacter sp. AQ5-06	GCA_003287955	Soil	Antarctica: King George Island	-61.3752	-63.1278
Arthrobacter sp. B6	GCA_001663775	Sediment	China: Datong Basin	39.4899	112.915
Arthrobacter sp. 49Tsu31M3	GCA_900168135	Soil	USA: North Carolina	35.1543	-82.1047
Arthrobacter sp. ok362	GCA_900102785	Rhizosphere	USA: Tennessee	35.8141	-88.2223
Arthrobacter sp. 9MFCol3.1	GCA_000620385	Rhizosphere	USA: North Carolina	35.1543	-82.1047
Arthrobacter sp. 131MFCol6.1	GCA_000374925	Soil	USA: North Carolina	35.1543	-82.1047
Arthrobacter sp. ov407	GCA_900102895	Rhizosphere	USA: Tennessee	35.8141	-88.2223
Arthrobacter humicola LBUM149	GCA_003097355	Soil	USA: Oak Ridge, TN	35.9699	-84.366
Arthrobacter sp. ok909	GCA_900104405	Rhizosphere	USA: Tennessee	35.8141	-88.2223
Arthrobacter sp. ov118	GCA_900116495	Rhizosphere	USA: Tennessee	35.8141	-88.2223
Arthrobacter sp. EPSL27	GCA_001512305	Plant	Italy: Casola Valsenio	44.2245	11.6164
Arthrobacter sp. U41	GCA_001750145	Lake	Antarctica	-71.3333	13.5
Arthrobacter sp. Leaf69	GCA_001422645	Plant	Switzerland: Zurich	47.4227	8.54867
Arthrobacter sp. Soil763	GCA_001428365	Soil	Germany: Cologne	50.958	6.856
Arthrobacter sp. Leaf337	GCA_001423745	Plant	Switzerland: Zurich	47.4817	8.21755
Arthrobacter sp. UNC362MFTsu5.1	GCA_000685965	Plant associated
Arthrobacter sp. FB24	GCA_000196235	Soil	USA	39.06	-86.529
Arthrobacter sp. SPG23	GCA_000876655	Soil	Belgium: Genk	50.9668	5.41993
Arthrobacter sp. AFG20	GCA_002892795	Soil	Spain: Sierra Nevada National Park	37.0416	-3.14001
Arthrobacter sp. QXT-31	GCA_001969265	Soil	China: Hunan	27.319	107.028
Arthrobacter globiformis NBRC 12137	GCA_000238915	Soil	USA
Arthrobacter sp. Soil736	GCA_001428005	Soil	Germany: Cologne	50.958	6.856
Arthrobacter sp. KBS0703	GCA_002008315	Soil	USA: Hickory Corners, MI	42.4368	-85.3963
Arthrobacter sp. Rue61a	GCA_000294695	Sludge	Germany
Paenarthrobacter aurescens TC1	GCA_000014925	Soil	USA: South Dakota	-29.8406	-136.465
Arthrobacter sp. M2012083	GCA_000281065	Tobacco Waste	China: Shandong	36.3688	116.524
Arthrobacter sp. EpRS71	GCA_001512285	Soil	Italy: Casola Valsenio	44.2245	11.6164
Arthrobacter sp. UNCCL28	GCA_900102805	Plant associated
Paenarthrobacter nicotinovorans 231Sha2.1M6	GCA_000514015	Rhizosphere	USA: North Carolina	35.1543	-82.1047
Paenarthrobacter nicotinovorans 26Cvi1.1E	GCA_000514155	Rhizosphere	USA: North Carolina	35.1543	-82.1047
Arthrobacter sp. YN	GCA_002224285	Soil	China: Shanxi	37.5744	107.908
Arthrobacter sp. cf158	GCA_900106835	Rhizosphere	USA: Tennessee	35.8141	-88.2223
Arthrobacter sp. 31Cvi3.1E	GCA_900168225	Rhizosphere
Arthrobacter sp. 161MFSha2.1	GCA_000374945	Rhizosphere	USA: North Carolina	35.1543	-82.1047
Arthrobacter sp. ZXY-2	GCA_001854365	Soil	China: Jilin Pesticide Plant	43.8546	126.428
Arthrobacter sp. ATCC 21022	GCA_001542565
Arthrobacter sp. MA-N2	GCA_000517125	Lake	USA: Lake Washington	38.5562	-121.549
Arthrobacter cupressi CGMCC 1.10783	GCA_900099975	Soil	China: Sichuan province, Mianyang	31.4671	104.583
Arthrobacter sp. SW1	GCA_001766675	Sludge	India: Gujrat	21.62	73
Arthrobacter woluwensis DSM 10495	GCA_900105345	Blood Culture	Belgium	50.855	4.30518
Arthrobacter sp. A3	GCA_000755585	Permafrost	China: Tianshan No. 1 Glacier	43.12	86.81
Arthrobacter alpinus DSM 22274	GCA_900105965	Soil	Austria: Hohe Tauern, Grossglockner area	47.075	12.6944
Arthrobacter psychrolactophilus B7	GCA_003219795	Soil	USA: Pennsylvania farmlands	41.0962	-79.8482
Arthrobacter alpinus ERGS4_06	GCA_001445575	Glacier	India: East Rathong Glacier, Sikkim	27.33	88.07
Arthrobacter psychrochitiniphilus GP3	GCA_003185915	Guano	Antarctica	-62.2167	58.9421
Arthrobacter sp. PAMC 25486	GCA_000785535	Soil	Arctic	78.1773	7.15973
Arthrobacter sp. TMN-18	GCA_002909415	Glacier	China: Laohu valley	39.4277	96.5561
Arthrobacter alpinus R3.8	GCA_001294625	Soil	Antarctica	-68.1167	-67.5667
Arthrobacter livingstonensis LI2	GCA_003219815	Soil	Antarctica	-62.6067	-61.084
Arthrobacter sp. DCT5	GCA_003268655	Soil	South Korea: Dokdo	37.2427	131.859
Arthrobacter sp. ERGS1_01	GCA_001281315	Glacier	Himalayas	27.33	88.07
Arthrobacter sp. 35W	GCA_000482545	Lake	USA: Lake Washington	38.5562	-121.549
Arthrobacter sp. MDB1-42	GCA_002954225	Ice	China: Tibetan Plateau	28.45	98.76
Arthrobacter sp. L77	GCA_000816565	Lake	India: Leh	33.82	78.59
Arthrobacter agilis 4041	GCA_002157505	Soil	France: Rabion, Noyant	47.5042	0.0383932
Arthrobacter sp. Leaf234	GCA_001422665	Plant	Switzerland: Zurich	47.4817	8.21755
Arthrobacter agilis 4042	GCA_002157565	Soil	France: Rabion, Noyant	47.5042	0.0383932
Arthrobacter sp. RIT-PI-e	GCA_001187915	Plant	USA: Rochester, New York	43.1861	-77.7565
Arthrobacter sp. Br18	GCA_000520555	Soil	Antarctica: Britannia Drift, Darwin Mountains	-79.92	157.58
Arthrobacter sp. I3	GCA_000520575	Soil	Antarctica: Isca Drift, Darwin Mountains	-79.92	157.58
Arthrobacter sp. TB 23	GCA_000294595	Sponge	Antarctica: Ross Sea	-74.68	164.07
Arthrobacter sp. CAL618	GCA_000468215	Sponge	Antarctica	-74.75	164.083
Arthrobacter sp. H5	GCA_000520595	Soil	Antarctica: Hatherton Drift, Darwin Mountains	-79.92	157.58
Arthrobacter subterraneus NP_1H	GCA_900099735	Sediment	Korea: South Coast	40.3478	-84.9132
Arthrobacter sp. Soil782	GCA_001428435	Soil	Germany: Cologne	50.958	6.856
Arthrobacter koreensis 5J12A	GCA_001373495	Soil	South Korea	37.182	-3.624
Arthrobacter sp. Edens01	GCA_001307035	Plant	USA: Oklahoma	35.4823	-97.7601
Arthrobacter luteolus NBRC 107841	GCA_001552075	Surgical Wound	Belgium	50.855	4.30518
Arthrobacter saudimassiliensis 11W110_air	GCA_900016675	Air	Saudi Arabia: Makkah	21.436	39.7065
Arthrobacter crystallopoietes DSM 20117	GCA_002849715	Soil	USA
