# Supplementary material for: Linking genomic and physiological characteristics of psychrophilic Arthrobacter to metagenomic data to explain global environmental distribution
Source: Microbiome. 2021 Jun 12;9:136. doi: 10.1186/s40168-021-01084-z (PMC8196931; doi:10.1186/s40168-021-01084-z)
Supplement: Supplementary file 5 — Additional file 4: Dataset S3. Data used for enrichment analyses of functional categories. [file 40168_2021_1084_MOESM4_ESM.xlsx]

## Sheet: Sheet1
Dataset S3 Data used for enrichment analyses of functional categories
Assemble	Carbohydrates	Amino Acids and Derivatives	Cofactors, Vitamins, Prosthetic Groups, Pigments	Protein Metabolism	Fatty Acids, Lipids, and Isoprenoids	RNA Metabolism	Membrane Transport	Nucleosides and Nucleotides	Stress Response	DNA Metabolism	Cell Wall and Capsule	Respiration	Metabolism of Aromatic Compounds	Miscellaneous	Virulence, Disease and Defense	Phosphorus Metabolism	Sulfur Metabolism	Nitrogen Metabolism	Cell Division and Cell Cycle	Regulation and Cell signaling	Motility and Chemotaxis	Iron acquisition and metabolism	Potassium metabolism	Secondary Metabolism	Phages, Prophages, Transposable elements, Plasmids	Dormancy and Sporulation
GCA_001428325	24.5533	16.413	9.36466	7.94176	6.12177	3.60688	3.70615	3.47452	3.60688	3.73925	2.87889	2.05162	2.61416	1.7869	1.48908	1.32363	0.860357	1.25745	0.99272	0.694904	0.198544	0.297816	0.463269	0.330907	0.132363	0.099272
GCA_000374905	23.6575	16.836	8.74456	8.59942	5.76923	3.95501	3.66473	3.59216	3.70102	3.44702	3.22932	1.99565	2.24964	1.99565	1.6328	1.30624	0.689405	1.59652	0.979681	0.761974	0.181422	0.32656	0.507983	0.362845	0.108853	0.108853
GCA_001428075	22.6751	16.821	9.00333	8.85513	5.63172	4.11263	3.55687	3.85328	3.77918	3.66803	3.18637	2.18599	2.18599	1.96369	1.55613	1.33383	0.926269	1.37088	1.00037	0.815117	0.185254	0.259355	0.592812	0.407558	0	0.0741015
GCA_000813845	22.6647	16.3287	8.79797	8.39971	6.62563	4.05503	3.80159	3.76539	3.58436	3.43954	3.07748	2.06372	2.5706	1.84649	1.52064	1.37581	1.12238	1.04996	1.01376	0.724113	0.289645	0.760319	0.543085	0.362056	0.108617	0.108617
GCA_003208335	22.423	17.4991	9.03294	8.18278	5.774	4.03826	3.75487	3.75487	3.82572	3.36521	2.76302	2.37336	2.83386	1.91286	1.55863	1.31066	0.814736	1.20439	0.921006	0.743889	0.21254	0.743889	0.495926	0.354233	0	0.10627
GCA_000374865	22.1825	16.1002	10.6977	8.1932	6.08229	3.82826	4.04293	3.68515	3.57782	3.68515	3.04114	1.78891	2.54025	2.21825	1.61002	1.25224	1.10912	0.966011	0.966011	0.715564	0.214669	0.178891	0.644007	0.39356	0.178891	0.107335
GCA_003116525	22.0729	15.9533	8.56031	8.24195	5.90732	3.92642	4.03254	3.8203	3.60807	3.4312	3.07747	2.44075	2.29926	2.05164	2.12239	1.23806	0.88433	0.955076	0.955076	0.707464	1.69791	0.707464	0.636717	0.389105	0.176866	0.10612
GCA_001423525	19.435	17.0245	9.11488	8.88889	5.00942	4.21846	5.08475	3.76648	4.03013	3.3145	3.80414	2.29755	2.33522	1.95857	2.10923	1.35593	1.35593	1.09228	0.94162	0.715631	0.301318	0.715631	0.527307	0.414313	0.0753296	0.112994
GCA_900105535	19.6388	16.2904	9.06697	8.54026	5.11663	4.21369	5.15425	3.87509	4.06321	3.83747	3.79985	1.88111	2.55831	2.14447	1.61776	1.42965	1.58014	1.16629	0.902935	0.752445	0.300978	0.790068	0.564334	0.413845	0.188111	0.112867
GCA_000022025	20	15.8681	8.88889	8.85417	5.20833	4.27083	5.06944	3.81944	3.85417	4.13194	3.4375	1.80556	2.60417	2.08333	1.875	1.35417	1.38889	1.04167	1.00694	0.729167	0.659722	0.902778	0.625	0.416667	0	0.104167
GCA_000962805	19.1131	17.0872	9.13609	8.75382	5.35168	4.3578	4.54893	3.89908	4.12844	3.47859	3.89908	1.83486	2.25535	2.10245	1.79664	1.41437	1.52905	1.10856	1.03211	0.917431	0.382263	0.764526	0.535168	0.420489	0	0.152905
GCA_001457025	18.5868	17.1275	9.48541	8.83257	5.76037	4.41628	4.6467	3.87865	4.22427	3.53303	4.26267	2.03533	2.11214	2.03533	1.38249	1.45929	0.883257	1.15207	0.960061	1.11367	0.268817	0.806452	0.537634	0.384025	0	0.115207
GCA_000189535	19.6526	16.721	8.90337	8.68621	5.3203	4.16214	4.27072	3.80022	3.58306	3.8726	3.47448	2.28013	3.04017	2.35252	1.52009	1.26674	1.55628	1.4477	1.01339	0.977199	0.398118	0.723851	0.615273	0.253348	0	0.108578
GCA_002953935	22.0765	16.6417	9.18291	9.10795	5.92204	4.04798	3.67316	3.52324	3.74813	3.74813	3.89805	1.87406	1.83658	1.72414	1.64918	1.46177	0.712144	1.08696	0.937031	1.16192	0.337331	0.787106	0.562219	0.224888	0	0.0749625
GCA_002892835	18.7296	17.3046	9.77199	9.60912	5.65961	4.31596	4.31596	3.62378	4.31596	3.58306	3.54235	2.11726	2.03583	1.83225	1.79153	1.42508	1.4658	1.30293	0.936482	0.732899	0.203583	0.162866	0.651466	0.447883	0.0407166	0.0814332
GCA_001641125	21.5988	16.575	9.90099	8.47085	5.64723	4.18042	4.18042	3.52035	3.74037	3.30033	3.04364	1.90686	2.01687	1.94353	1.65017	1.32013	1.46681	1.50348	1.02677	0.806747	0.293363	0.733407	0.550055	0.366703	0.146681	0.110011
GCA_000332815	22.6641	17.2001	9.40834	7.40382	5.62561	4.07371	4.00905	3.8474	4.23537	3.78274	2.94213	2.10152	2.06919	1.84287	1.61655	1.64888	0.808277	1.32557	0.420304	1.06693	0.193986	0.872939	0.517297	0.258649	0	0.0646621
GCA_002934405	21.25	17.2973	8.75	8.04054	7.19595	3.81757	4.45946	3.58108	3.58108	3.20946	2.39865	2.56757	3.04054	1.75676	1.65541	1.62162	0.878378	1.14865	0.912162	1.01351	0.27027	0.743243	0.472973	0.236486	0	0.101351
GCA_900110595	22.7844	17.691	9.40577	7.94567	6.34975	3.7691	4.24448	3.63328	3.49745	3.29372	3.19185	1.93548	2.309	1.96944	1.35823	1.39219	1.22241	1.18846	0.814941	0.645161	0.237691	0.203735	0.441426	0.40747	0	0.0679117
GCA_001046895	20.866	16.7064	10.5694	8.45551	6.00068	3.9209	4.12547	3.54586	3.68224	3.47767	2.96625	2.28435	2.28435	2.01159	2.01159	1.39789	0.988749	0.988749	0.78418	0.613706	0.306853	0.71599	0.477327	0.306853	0.443232	0.0681896
GCA_002929215	20.524	17.5764	9.42504	8.77001	6.07715	4.14847	4.25764	3.78457	3.78457	3.38428	3.09316	2.32897	2.32897	2.11063	1.60116	1.41921	0.909753	0.909753	0.873362	0.582242	0.327511	0.655022	0.545852	0.363901	0.10917	0.10917
GCA_001238605	18.9946	16.028	9.31191	9.47672	5.48002	4.69716	4.65595	4.12031	3.54347	3.83189	4.03791	1.89534	1.68933	1.89534	1.60692	1.56572	1.48331	1.07128	1.07128	0.906469	0	1.52452	0.576844	0.453234	0	0.0824063
GCA_001424565	19.0837	16.7729	9.08367	8.96414	5.01992	4.46215	4.82072	3.98406	3.66534	3.74502	3.78486	1.91235	2.27092	1.99203	1.79283	1.43426	1.19522	1.03586	1.19522	0.916335	0	1.55378	0.557769	0.438247	0.239044	0.0796813
GCA_001428335	22.3759	17.2695	10.2128	8.43972	5.42553	3.90071	3.93617	4.04255	3.51064	3.51064	3.22695	1.95035	1.80851	1.80851	1.63121	1.56028	0.638298	1.02837	0.921986	1.24113	0.212766	0.248227	0.496454	0.212766	0.248227	0.141844
GCA_002929755	20.6698	17.7605	10.2503	7.9161	6.08931	3.5521	3.99188	3.82273	3.58593	3.07848	3.04465	2.0636	2.13126	1.86062	2.16509	1.89445	0.67659	1.25169	0.879567	1.21786	0.202977	0.879567	0.608931	0.169147	0.101488	0.135318
GCA_003287955	19.3501	16.7282	10.6352	8.86263	5.613	4.13589	3.95126	4.39439	4.02511	3.43427	2.25258	2.10487	2.88035	2.06795	1.55096	1.36632	1.03397	1.14476	0.849335	1.36632	0	0.960118	0.516987	0.443131	0.221566	0.110783
GCA_001663775	21.483	16.0083	10.3604	8.17741	5.82121	4.158	4.4352	3.70755	3.56895	3.465	3.3957	1.9404	2.2869	2.04435	1.3167	1.62855	1.2474	1.1088	0.831601	1.14345	0.3465	0.796951	0.4158	0.24255	0	0.0693001
GCA_900168135	20.7957	16.6365	8.96926	9.11392	6.00362	3.7613	3.90597	4.01447	3.61664	3.50814	3.58047	2.35081	2.42315	2.06148	2.02532	1.41049	0.650995	0.867993	0.79566	0.831826	1.51899	0.180832	0.578662	0.289331	0.0361664	0.0723327
GCA_900102785	18.5714	16.5568	9.6337	9.04762	5.93407	3.95604	3.69963	3.95604	4.06593	3.91941	3.36996	2.74725	3.07692	2.05128	2.27106	1.31868	0.805861	0.842491	0.29304	0.769231	1.57509	0.18315	0.695971	0.3663	0.21978	0.0732601
GCA_000620385	19.8493	17.3258	9.19021	9.34087	6.06403	3.91714	3.65348	3.80414	3.61582	3.38983	2.97552	2.56121	2.59887	1.95857	2.10923	1.43126	0.451977	0.86629	0.903955	0.903955	1.73258	0.188324	0.753296	0.301318	0.0376648	0.0753296
GCA_000374925	20.381	16.8762	9.67619	7.92381	6.01905	3.9619	3.84762	3.9619	3.65714	4.11429	2.85714	2.17143	2.4381	1.86667	2.13333	1.48571	0.495238	1.25714	0.87619	0.990476	1.6381	0.190476	0.761905	0.304762	0.0380952	0.0761905
GCA_900102895	18.8314	16.4627	9.39597	9.39597	5.68496	4.18476	3.75049	3.98737	3.82945	3.43466	3.98737	2.17134	2.76352	1.73707	2.28977	1.5002	0.473747	0.829056	0.908014	0.868535	1.77655	0.197394	0.750099	0.671141	0.0394789	0.0789578
GCA_003097355	19.2294	16.6972	8.91743	8.73394	6.05505	3.81651	4.22018	4.07339	3.37615	3.41284	3.37615	2.16514	2.42202	1.98165	2.75229	1.3578	1.24771	1.3945	0.990826	0.733945	1.65138	0.110092	0.733945	0.366972	0.110092	0.0733945
GCA_900104405	21.8952	16.9793	9.92885	7.92367	7.01811	3.39586	3.58991	3.84864	3.62225	2.68435	3.0401	2.91074	2.81371	1.87581	1.97283	1.29366	0.485123	1.45537	0.84088	0.743855	0.291074	0.0970246	0.614489	0.388098	0.226391	0.0646831
GCA_900116495	20.1699	17.1777	9.53085	8.75508	5.46731	3.91577	3.62024	3.5833	4.06354	3.62024	3.32471	2.25342	2.62283	1.99483	1.84706	1.21906	0.775767	1.29294	0.960473	0.88659	1.6993	0.184706	0.554119	0.221648	0.184706	0.0738825
GCA_001512305	19.3164	16.4363	9.21659	9.52381	6.98925	3.95545	3.87865	4.03226	3.64823	3.68664	3.26421	2.11214	1.84332	1.72811	1.84332	1.42089	0.691244	1.30568	0.998464	0.729647	1.65131	0.15361	0.806452	0.384025	0.30722	0.0768049
GCA_001750145	18.9586	15.0715	10.8911	9.46095	5.6839	3.92373	3.9604	3.55702	3.99707	4.91382	3.15365	2.23689	2.7136	2.05354	2.23689	1.46681	0.623396	0.880088	1.10011	0.696736	0.183352	0.696736	0.550055	0.256692	0.660066	0.0733407
GCA_001422645	19.1055	17.4186	9.41546	8.0816	6.63005	4.19772	3.80541	4.15849	3.5308	3.84464	3.45233	1.84386	2.70694	1.56924	1.7654	1.37309	0.470773	1.37309	0.863084	0.863084	1.72617	0.706159	0.784621	0.235386	0	0.0784621
GCA_001428365	18.1343	17.0881	9.93897	10.2005	6.71316	4.57716	3.92328	3.70532	3.40017	3.87969	2.74629	2.26678	1.91805	1.78727	1.52572	1.48213	0.741064	1.00262	1.0898	0.697472	1.78727	0.130776	0.610288	0.43592	0.130776	0.087184
GCA_001423745	22.6329	16.537	10.441	7.81453	6.16083	3.43709	4.0856	3.72892	3.24254	3.46952	2.43191	1.7834	2.75616	1.55642	1.7834	1.62127	1.07004	1.6537	0.907912	1.07004	0.35668	0.745785	0.453956	0.194553	0	0.0648508
GCA_000685965	22.4976	16.7364	8.72224	7.75668	5.31059	3.70132	4.15192	4.02317	2.8645	3.18635	2.92887	2.12424	4.08754	2.09205	1.89894	1.38397	1.28742	1.48053	0.901191	1.12649	0.289668	0.675893	0.450595	0.257483	0	0.0643708
GCA_002929335	22.1933	16.5962	9.72991	7.97267	7.12659	3.4494	3.87244	3.90498	3.35177	3.02636	2.2779	2.21282	2.6684	1.98503	1.56199	1.62707	0.976245	1.39928	0.780996	1.10641	0.292873	0.748454	0.585747	0.22779	0.22779	0.0976245
GCA_000196235	21.1725	16.7504	8.27471	8.30821	5.52764	3.8861	3.75209	4.0871	3.55109	3.38358	3.58459	2.78057	2.14405	2.17755	2.34506	1.80905	1.27303	1.34003	0.871022	0.971524	0.268007	0.770519	0.636516	0.201005	0.0335008	0.100503
GCA_000876655	20.2708	18.3681	9.29382	7.64727	6.18368	3.91511	4.06147	4.02488	3.54921	3.76875	2.59788	2.26857	3.25649	2.48811	1.53677	1.50018	0.695207	1.46359	0.951336	0.658617	0.329308	0.256129	0.622027	0.219539	0	0.0731797
GCA_002892795	23.0718	16.2566	10.4721	7.41356	5.9508	3.62367	3.7234	3.52394	3.25798	3.49069	2.69282	2.32713	2.92553	2.12766	1.82846	1.42952	1.06383	1.42952	0.930851	0.764628	0.166223	0.664894	0.465426	0.332447	0	0.0664894
GCA_001969265	20.6709	16.901	9.39297	8.11502	5.623	3.83387	4.40895	3.41853	3.57827	3.19489	3.22684	2.65176	2.9393	1.91693	2.49201	1.27796	1.02236	1.02236	0.798722	1.27796	0.223642	0.638978	0.511182	0.766773	0.0319489	0.0638978
GCA_000238915	23.102	17.1717	9.74259	8.04822	5.53926	3.58423	3.77973	3.51906	3.25839	3.06289	3.0303	2.11795	2.86738	1.88987	1.59661	1.17302	1.27077	1.33594	0.814598	1.27077	0.228087	0.716846	0.488759	0.325839	0	0.0651678
GCA_001428005	21.3551	17.8959	10.5775	7.14694	6.3179	3.54488	3.28759	3.57347	3.48771	3.05889	2.91595	2.94454	3.34477	1.80103	2.20126	1.48656	0.485992	1.05775	0.886221	1.1721	0.200114	0.571755	0.428816	0.200114	0	0.0571755
GCA_002008315	21.9631	17.0553	10.442	8.38844	5.39506	2.99339	3.61991	3.68952	3.65472	3.23703	2.88897	2.12322	2.68013	2.0188	2.19283	1.63592	0.522102	1.18343	0.835364	1.32266	0.174034	0.66133	0.696136	0.348068	0.174034	0.10442
GCA_000294695	19.7568	17.3252	10.1655	8.6795	6.65316	3.51233	3.51233	4.45795	3.47855	3.27592	3.61364	2.26275	2.02634	1.55353	1.92503	1.14826	1.5873	0.945626	0.945626	1.04694	0.202634	0.979399	0.472813	0.371496	0	0.101317
GCA_000014925	18.89	17.2518	9.96322	8.59244	6.45269	3.61083	3.61083	4.37981	3.44366	3.04246	3.91174	2.47409	2.24005	1.57138	2.57439	1.13674	1.93915	0.969575	0.969575	0.73554	0.200602	1.00301	0.468071	0.468071	0	0.100301
GCA_000281065	19.3039	17.3305	10.5849	8.75493	6.3868	3.73161	3.65985	4.48511	3.48044	3.3728	4.09042	2.00933	1.93757	1.57876	1.72228	1.21995	0.789379	0.897022	0.897022	1.21995	0.215285	0.968784	0.645856	0.39469	0.215285	0.107643
GCA_001512285	18.0671	18.4998	9.12369	9.01551	6.49116	3.78651	4.36351	4.00288	3.53408	3.49802	3.82257	1.83916	2.27191	1.69492	1.65885	1.29823	1.00974	0.973675	0.937613	1.08186	0.216372	0.973675	0.649116	0.396682	0.685179	0.108186
GCA_900102805	18.9699	17.8092	9.43054	8.70511	6.60138	3.95357	4.13493	3.80849	3.01052	3.73594	3.84476	2.03119	2.72035	1.70475	1.45085	1.2695	1.48712	0.943054	0.906783	1.16068	0.326442	0.906783	0.652884	0.217628	0.0725426	0.145085
GCA_000514015	17.7553	18.9565	9.1967	9.08408	6.56907	3.97898	4.35435	3.9039	3.15315	3.41592	3.94144	2.06456	2.32733	1.87688	1.5015	1.31381	1.12613	1.05105	0.900901	1.23874	0.3003	0.938438	0.675676	0.225225	0.0375375	0.112613
GCA_000514155	17.6669	18.6047	9.03976	9.03976	6.52663	4.0135	4.35109	3.93848	3.15079	3.78845	3.93848	2.02551	2.36309	1.83796	1.50038	1.31283	1.57539	0.975244	0.900225	1.2003	0.300075	0.937734	0.675169	0.225056	0	0.112528
GCA_002224285	20.6944	16.7014	9.44444	8.54167	6.80556	3.71528	3.64583	3.81944	3.36806	3.71528	3.81944	1.875	2.84722	1.90972	1.42361	1.21528	0.902778	1.07639	0.902778	0.9375	0.3125	1.21528	0.659722	0.208333	0.104167	0.138889
GCA_900106835	18.6389	17.7839	8.89193	8.20793	6.12175	3.72777	4.13817	3.96717	3.28317	3.14637	3.07798	1.94938	4.13817	1.81259	1.40219	1.19699	1.19699	1.12859	0.820793	1.16279	1.70999	1.29959	0.615595	0.205198	0.273598	0.102599
GCA_900168225	20.0149	17.8611	8.72633	8.91199	5.9042	3.86186	3.86186	3.899	3.49053	3.5648	4.15893	2.0052	2.26513	1.81953	1.63387	1.29967	1.03973	0.854066	0.928333	1.15113	0.3342	1.07687	0.6684	0.4456	0.0742666	0.148533
GCA_000374945	18.8991	17.5413	9.21101	9.02752	7.00917	3.81651	3.9633	4	3.70642	3.66972	3.70642	1.98165	2.49541	1.90826	1.61468	1.2844	0.990826	0.844037	0.917431	0.844037	0.330275	1.06422	0.66055	0.40367	0	0.110092
GCA_001854365	20.5662	15.4502	8.73124	8.5266	5.96862	3.54707	3.44475	4.36562	3.27422	3.78581	3.75171	2.31924	2.01228	1.87585	2.45566	1.12551	1.39836	0.886767	1.15962	1.12551	1.70532	0.818554	0.648022	0.170532	0.716235	0.170532
GCA_001542565	21.1379	16.0345	8.55172	8.13793	6.86207	3.62069	3.03448	4.27586	3.03448	3.44828	3.51724	2.06897	3.44828	2.27586	1.51724	1.24138	1.41379	1	0.793103	1.06897	1.65517	0.793103	0.448276	0.448276	0	0.172414
GCA_000517125	20.6485	15.9727	10	7.98635	6.92833	3.65188	3.54949	3.82253	3.27645	3.20819	2.86689	3.03754	3.41297	1.33106	1.6041	1.94539	1.05802	0.955631	0.989761	1.2628	0.170648	0.784983	0.784983	0.443686	0.238908	0.0682594
GCA_900099975	15.3252	18.4553	10.6098	9.34959	5.97561	4.18699	4.14634	4.8374	3.73984	3.90244	4.14634	1.82927	2.39837	1.82927	1.34146	1.58537	1.09756	1.05691	0.934959	1.38211	0.203252	0.731707	0.569106	0.284553	0	0.0813008
GCA_001766675	17.6051	19.548	9.55591	9.67486	5.4322	4.20301	4.40127	4.48057	3.13243	3.40999	3.44964	2.0222	1.98255	1.66534	1.26883	1.42744	1.18953	0.991277	0.872324	1.58604	0.277557	0.793021	0.634417	0.317209	0	0.0793021
GCA_900105345	13.879	17.5712	9.51957	10.6317	5.78292	4.53737	3.69217	4.53737	4.00356	3.78114	3.24733	1.9573	1.69039	1.82384	1.77936	1.82384	0.711744	0.578292	1.02313	1.06762	0.133452	1.73488	0.800712	0.266904	3.38078	0.044484
GCA_000755585	20.6599	16.8354	9.97375	8.99888	6.22422	3.89951	3.86202	3.59955	3.78703	2.92463	3.63705	1.68729	1.34983	1.34983	1.87477	1.27484	1.83727	0.749906	1.08736	0.63742	0.299963	1.76228	0.56243	0.374953	0.63742	0.112486
GCA_900105965	19.8075	15.883	10.1444	8.8856	5.81266	4.03554	3.88745	3.73936	3.85043	4.47982	3.40615	2.11033	0.99963	1.25879	2.18438	1.25879	1.92521	0.740466	1.03665	0.629397	0.33321	1.88819	0.518327	0.33321	0.740466	0.11107
GCA_003219795	20.3004	14.6781	10.5579	9.74249	6.13734	4.59227	4.07725	3.9485	4.24893	3.2618	4.24893	1.67382	0.686695	1.45923	1.67382	1.58798	2.36052	0.686695	1.07296	0.772532	0.257511	0.944206	0.472103	0.343348	0.128755	0.0858369
GCA_001445575	19.3536	15.2852	10.7605	9.08745	7.56654	3.9924	3.38403	3.68821	4.06844	3.38403	3.34601	2.05323	1.55894	2.43346	1.673	1.86312	2.05323	0.874525	0.95057	0.722433	0.228137	0.532319	0.608365	0.380228	0.0380228	0.114068
GCA_002929705	19.2844	14.6893	10.2072	9.19021	6.85499	4.10546	4.18079	3.84181	4.29379	3.20151	3.12618	2.41055	0.94162	1.61959	2.29755	1.3936	2.0339	0.828625	1.01695	0.677966	1.65725	0.640301	0.753296	0.338983	0.301318	0.112994
GCA_003185915	19.0554	16.816	10.7899	9.03909	7.00326	4.23453	2.97231	4.23453	4.03094	3.82736	3.58306	2.48371	0.610749	1.42508	1.58795	1.50651	1.62866	1.18078	1.01792	0.895765	0.162866	0.773616	0.610749	0.36645	0	0.162866
GCA_000785535	18.7644	17.1144	10.7444	7.98158	6.71527	4.14428	3.8373	3.8373	4.87337	3.45357	3.8373	2.22563	1.49655	1.45817	1.8419	1.34305	1.38143	0.76746	0.882579	1.03607	0.191865	0.652341	0.613968	0.345357	0.306984	0.153492
GCA_002909415	19.292	15.4733	10.3819	9.34765	6.84169	4.09706	3.18218	3.81862	4.05728	3.22196	3.69928	1.67064	0.954654	1.27287	1.47176	1.86953	2.34686	1.19332	1.03421	0.755768	1.7502	0.676213	0.71599	0.397772	0.397772	0.0795545
GCA_001294625	18.4455	16.512	10.3635	8.81671	7.69528	4.29234	3.13225	3.78964	4.17633	3.63496	3.09358	2.51353	0.889404	1.74014	1.54679	1.31477	1.43078	0.889404	1.00541	0.928074	1.70147	0.580046	0.580046	0.348028	0.386698	0.193349
GCA_002929305	18.432	16.9242	9.00867	9.08406	6.82247	4.10856	5.01319	3.35469	3.54316	3.09084	3.58085	2.90237	1.24387	1.73389	1.99774	1.54542	1.16849	0.339239	0.904636	0.866943	1.92235	0.565398	0.640784	0.301545	0.791557	0.11308
GCA_003219815	21.3098	17.5772	9.67085	8.07601	6.88836	3.63081	3.05395	3.83441	3.90227	3.29148	2.98609	2.51103	1.56091	1.66271	1.69664	1.49304	1.18765	1.08585	0.814388	0.814388	1.49304	0.271463	0.508992	0.407194	0.101798	0.169664
GCA_003268655	21.5418	16.7147	10.3386	8.24928	7.06052	3.85447	2.88184	3.85447	3.45821	3.20605	2.91787	2.05331	1.72911	1.54899	1.36888	1.26081	1.36888	1.29683	0.936599	1.26081	1.62104	0.180115	0.504323	0.504323	0.180115	0.108069
GCA_001281315	19.971	17.905	9.35121	7.68394	6.74157	3.04458	3.73324	4.38565	3.6245	3.26205	3.40703	2.10221	1.66727	1.30482	1.81225	1.37731	1.77601	0.79739	1.01486	0.833635	1.55854	1.1236	0.616165	0.471185	0.28996	0.14498
GCA_000482545	21.0131	17.4859	10.2439	7.61726	6.86679	4.1651	4.35272	4.35272	3.60225	2.85178	2.4015	2.02627	1.2758	1.31332	1.68856	1.35084	1.87617	0.900563	0.900563	1.20075	0.375235	0.97561	0.600375	0.412758	0.0375235	0.11257
GCA_002954225	15.5375	15.7633	10.3433	10.5691	6.82023	4.65221	3.97471	3.88437	4.20054	4.38121	3.47787	2.12285	1.03884	2.07769	1.62602	1.80668	0.993677	0.722674	1.21951	1.35501	2.03252	0.271003	0.813008	0.225836	0	0.0903342
GCA_002929375	16.4009	15.1708	10.205	10.5239	6.37813	4.69248	3.64465	4.05467	3.87244	4.37358	3.73576	2.18679	1.23007	1.50342	2.18679	2.18679	0.95672	0.728929	1.32118	1.13895	2.05011	0.273349	0.774487	0.22779	0	0.182232
GCA_002929355	18.6577	15.8295	10.0464	10.2575	6.41621	4.51667	4.05234	3.79907	4.13677	3.8835	3.50359	2.06838	1.47742	1.85732	1.81511	1.60405	1.13972	0.88645	1.18193	1.0553	0.337695	0.253271	0.67539	0.422119	0	0.126636
GCA_000816565	16.0855	15.4347	10.2278	10.8787	5.76476	4.97443	4.37006	3.85867	3.85867	4.04463	3.34728	2.3245	1.11576	1.90609	2.23152	1.72013	0.9298	0.74384	1.20874	1.11576	2.13854	0.32543	0.65086	0.18596	0.18596	0.09298
GCA_002929295	17.0709	15.2403	10.0686	10.6178	6.36156	4.98856	4.39359	3.79863	3.38673	4.07323	3.43249	2.24256	1.41876	1.7849	2.01373	1.5103	0.915332	0.869565	1.32723	0.640732	2.0595	0.2746	0.549199	0.183066	0.366133	0.1373
GCA_002929745	14.5881	14.8642	9.71008	10.7685	6.48873	4.87805	4.23378	4.0497	4.00368	4.2798	3.72757	3.63553	1.1965	2.43902	2.94524	1.88679	2.02485	0.644271	1.4266	0.644271	0.230097	0	0.69029	0.184077	0.322135	0.138058
GCA_002157505	19.8942	17.5346	9.64199	8.90968	6.14321	4.35313	3.98698	3.62083	3.74288	3.58015	3.05126	2.19691	2.60374	2.15622	1.42392	1.83076	0.976404	0.854353	1.05777	0.610252	0.406835	0.244101	0.650936	0.406835	0	0.12205
GCA_001422665	17.0345	15.1152	10.4127	10.9405	6.28599	5.37428	3.93474	4.03071	3.7428	4.60653	4.3666	2.01536	0.815739	1.58349	1.48752	1.96737	1.00768	0.863724	1.15163	1.19962	0.335893	0.143954	0.959693	0.239923	0.239923	0.143954
GCA_002157565	17.1485	15.2866	10.1421	10.828	5.97746	5.09554	3.57668	4.16463	3.52768	4.06663	4.4096	2.10681	0.783929	1.56786	1.76384	1.86183	0.881921	0.783929	1.27389	0.636943	2.2538	0.146987	0.685938	0.244978	0.391965	0.146987
GCA_001187915	18.0926	14.6798	9.49042	10.5189	6.31136	5.09584	4.76858	3.74007	3.69331	3.55306	4.25432	1.87003	0.981767	1.63628	1.54278	1.72978	1.21552	0.935016	1.30902	1.30902	2.19729	0	0.56101	0.420757	0	0.0935016
GCA_000520555	16.8561	17.0455	9.84848	10.0379	5.39773	4.92424	4.5928	3.64583	4.30871	3.59848	3.55114	2.13068	1.70455	2.27273	2.65152	1.6572	0.994318	0.94697	1.13636	0.899621	0.284091	0.331439	0.710227	0.236742	0.094697	0.142045
GCA_000520575	16.8561	17.0455	9.84848	10.0379	5.39773	4.92424	4.5928	3.64583	4.30871	3.59848	3.55114	2.13068	1.70455	2.27273	2.65152	1.6572	0.994318	0.94697	1.13636	0.899621	0.284091	0.331439	0.710227	0.236742	0.094697	0.142045
GCA_000294595	17.4093	16.7662	10.2894	10.1975	6.4768	4.40974	4.45567	3.81259	3.90446	4.08819	2.93983	2.84796	1.0565	1.65365	2.34267	1.56178	0.918695	0.643087	1.24024	1.10243	0.183739	0.183739	0.597152	0.413413	0.137804	0.0918695
GCA_000468215	16.4315	16.6591	9.96814	9.96814	6.96404	4.41511	4.05098	3.86891	4.0965	5.27993	2.63996	2.77651	1.27447	1.31998	2.50341	1.95721	0.864816	0.819299	1.27447	1.18343	0.182066	0.182066	0.546199	0.455166	0	0.0910332
GCA_000520595	21.2672	16.1824	9.92736	9.12026	5.24617	2.62308	3.59161	4.43906	3.91445	4.318	2.70379	2.82486	1.69492	1.65456	2.70379	1.53349	1.1703	1.21065	0.968523	1.77563	0.161421	0.161421	0.443906	0.161421	0.121065	0.0807103
GCA_900099735	19.5335	13.9942	9.45439	10.329	5.28946	4.28988	4.91462	4.16493	3.62349	4.24823	3.62349	2.70721	1.16618	1.62432	2.91545	2.20741	1.70762	1.24948	1.24948	0.999584	0	0	0.499792	0.166597	0	0.0416493
GCA_001428435	20.186	14.5116	10.3721	10.2791	6.18605	4.93023	3.5814	4.27907	3.39535	4.4186	2.97674	2.32558	1.2093	1.62791	2.04651	1.5814	1.48837	1.30233	1.25581	0.604651	0.27907	0.139535	0.604651	0.186047	0.139535	0.0930233
GCA_002929255	18.4189	17.2779	9.0872	9.9837	8.06846	4.23798	3.83048	4.27873	3.21923	3.74898	3.87123	2.11899	2.07824	1.83374	1.67074	1.34474	0.692747	0.896496	1.01874	0.570497	0.325998	0.244499	0.611247	0.529747	0	0.0407498
GCA_002929275	18.4189	17.2779	9.0872	9.9837	8.06846	4.23798	3.83048	4.27873	3.21923	3.74898	3.87123	2.11899	2.07824	1.83374	1.67074	1.34474	0.692747	0.896496	1.01874	0.570497	0.325998	0.244499	0.611247	0.529747	0	0.0407498
GCA_002929385	17.0275	17.2356	9.07577	10.0749	8.15987	4.28809	3.87177	4.24646	3.37219	3.62198	4.0383	2.0816	2.28976	1.91507	1.58201	1.37386	0.707744	0.791007	1.08243	0.582848	0.291424	1.12406	0.582848	0.541216	0	0.041632
GCA_002929455	17.354	17.3949	9.39159	10.0857	9.18742	4.24663	3.7158	4.2058	3.38914	3.4708	3.7158	2.12332	2.08248	1.67415	1.59249	1.34749	0.694161	0.81666	1.02082	0.571662	0.40833	0.285831	0.653328	0.530829	0	0.040833
GCA_001373495	15.5375	17.299	10.1174	10.0723	6.95574	4.65221	3.20687	4.11021	3.38753	3.79404	3.47787	2.16802	1.89702	1.98735	1.71635	1.44535	1.08401	1.03884	1.08401	0.587173	2.03252	0.993677	1.08401	0.180668	0.0451671	0.0451671
GCA_001307035	15.4015	18.5169	9.78499	10.0483	7.37165	4.60728	3.02764	3.99298	3.64195	4.25625	3.81746	2.06231	1.79903	1.84291	1.49188	1.49188	0.965336	0.921457	1.05309	0.570426	2.01843	0.307152	0.745941	0.175516	0.0438789	0.0438789
GCA_001552075	15.3426	17.6965	8.86927	9.96217	6.89365	3.02648	3.69903	4.66583	3.40479	4.16141	3.44683	2.77427	1.89155	1.76545	1.89155	1.3451	1.30307	1.38714	1.0929	0.798655	1.93359	1.26103	0.672551	0.336276	0.336276	0.0420345
GCA_900016675	13.6284	16.6082	9.64067	10.298	7.93164	4.55741	3.59334	4.38212	3.37423	3.76862	3.46188	2.0596	2.97984	2.01578	1.88431	1.31464	1.00789	1.00789	1.05171	0.832603	1.97195	1.27082	0.657318	0.657318	0	0.0438212
GCA_002849715	16.1677	17.9326	9.58084	8.82446	5.16861	3.84494	4.38071	4.22313	3.5613	3.68736	3.12008	3.08856	3.59281	2.45824	2.58431	1.16609	1.79641	1.16609	0.819414	1.22912	0	0.787898	0.441223	0.315159	0	0.0630318
