# Supplementary material for: Linking genomic and physiological characteristics of psychrophilic Arthrobacter to metagenomic data to explain global environmental distribution
Source: Microbiome. 2021 Jun 12;9:136. doi: 10.1186/s40168-021-01084-z (PMC8196931; doi:10.1186/s40168-021-01084-z)
Supplement: Supplementary file 8 — Additional file 7: Dataset S6. Metagenomes used in this study. [file 40168_2021_1084_MOESM7_ESM.xlsx]

## Sheet: original 639 metagenomes
Dataset S6 Metagenomes used in this study
IMG_taxon_oid	Gene Count	Köppen-Geiger climate classification	Emended grouping	Study Name	Sequencing Center	IMG Product Assignment	GOLD Analysis Project ID	GOLD Analysis Project Type	GOLD Sequencing Project ID	GOLD Study ID	Ecosystem	Ecosystem Type	Latitude	Longitude	Metagenome Size	Reference
3300000095	491453	Cfa:Temperate/Without_dry_season/Hot_Summer	Temperate	Soil microbial communities from four geographically distinct crusts in the Colorado Plateau and Sonoran desert	DOE Joint Genome Institute (JGI)	Yes	Ga0026519	Metagenome Analysis	Gp0052521	Gs0063445	Environmental	Soil	39.0043	-77.1012	187470877	[1]
3300005238	230110	Cfa:Temperate/Without_dry_season/Hot_Summer	Temperate	Microbial communities on the surface of biochar	Australian Centre for Ecogenomics	Yes	Ga0073692	Metagenome Analysis	Gp0115355	Gs0114743	Environmental	Soil	-33.9179	151.235	126678266	[2]
3300005258	282734	Cfa:Temperate/Without_dry_season/Hot_Summer	Temperate	Microbial communities on the surface of bentonite enhanced biochar	Australian Centre for Ecogenomics	Yes	Ga0074071	Metagenome Analysis	Gp0115690	Gs0114754	Environmental	Soil	-33.9179	151.235	162951842	[2]
3300005260	487956	Cfa:Temperate/Without_dry_season/Hot_Summer	Temperate	Microbial communities on the surface of biochar	Australian Centre for Ecogenomics	Yes	Ga0074072	Metagenome Analysis	Gp0115691	Gs0114743	Environmental	Soil	-33.9179	151.235	308772089	[2]
3300005332	45672840	Am:Tropical/Monsoon	Tropical	Tropical forest soil microbial communities from Panama analyzed to predict greenhouse gas emissions	DOE Joint Genome Institute (JGI)	Yes	Ga0066388	Metagenome Analysis	Gp0111269	Gs0114293	Environmental	Soil	9.1086	-79.8436	17491572566	[3]
2032320004	481014	Cfa:Temperate/Without_dry_season/Hot_Summer	Temperate	Soil microbial communities from FACE and OTC sites in USA	DOE Joint Genome Institute (JGI)	Yes	Ga0026226	Metagenome Analysis	Gp0051399	Gs0059646	Environmental	Soil	38.85	-76.5333	189275844
2032320005	401954	Cfa:Temperate/Without_dry_season/Hot_Summer	Temperate	Soil microbial communities from FACE and OTC sites in USA	DOE Joint Genome Institute (JGI)	Yes	Ga0026227	Metagenome Analysis	Gp0051400	Gs0059646	Environmental	Soil	35.9	-84.4	157702128
2032320006	341601	Cfa:Temperate/Without_dry_season/Hot_Summer	Temperate	Soil microbial communities from FACE and OTC sites in USA	DOE Joint Genome Institute (JGI)	Yes	Ga0026228	Metagenome Analysis	Gp0051361	Gs0059646	Environmental	Soil	35.9411	-84.4	130858946
2035918004	266562	Cfa:Temperate/Without_dry_season/Hot_Summer	Temperate	Soil microbial communities from FACE and OTC sites in USA	DOE Joint Genome Institute (JGI)	Yes	Ga0026365	Metagenome Analysis	Gp0051362	Gs0059646	Environmental	Soil	36	-80.934	124108791
2035918006	387519	Cfa:Temperate/Without_dry_season/Hot_Summer	Temperate	Soil microbial communities from FACE and OTC sites in USA	DOE Joint Genome Institute (JGI)	Yes	Ga0026400	Metagenome Analysis	Gp0051398	Gs0059646	Environmental	Soil	38.85	-76.53	156317799
2040502001	364865	Cfa:Temperate/Without_dry_season/Hot_Summer	Temperate	Soil microbial communities from FACE and OTC sites in USA	DOE Joint Genome Institute (JGI)	Yes	Ga0026457	Metagenome Analysis	Gp0051401	Gs0059646	Environmental	Soil	36	-80.934	143751359
2065487018	440379	Cfa:Temperate/Without_dry_season/Hot_Summer	Temperate	Soil microbial communities from Great Prairies (Kansas, Wisconsin and Iowa)	DOE Joint Genome Institute (JGI)	Yes	Ga0026336	Metagenome Analysis	Gp0052587	Gs0060780	Environmental	Soil	39.0043	-77.1012	162260513	[7]
2067725002	435219	Cfa:Temperate/Without_dry_season/Hot_Summer	Temperate	Soil microbial communities from Great Prairies (Kansas, Wisconsin and Iowa)	DOE Joint Genome Institute (JGI)	Yes	Ga0026025	Metagenome Analysis	Gp0052523	Gs0060780	Environmental	Soil	39.0043	-77.1012	157509997	[7]
2070309004	781631	Af:Tropical/Rainforest	Tropical	Green-waste compost microbial community at University of California, Davis, USA, from solid state bioreactor	DOE Joint Genome Institute (JGI)	Yes	Ga0011044	Metagenome Analysis	Gp0051731	Gs0045248	Environmental	Soil	18.3114	-65.8375	281407472
2162886008	193491	Af:Tropical/Rainforest	Tropical	Soil microbial communities from Puerto Rico rain forest, that decompose switchgrass	DOE Joint Genome Institute (JGI)	Yes	Ga0026247	Metagenome Analysis	Gp0052032	Gs0063182	Environmental	Soil	18.3724	-65.7166	154120208	[27]
2162886015	78215	Cfb:Temperate/Without_dry_season/Warm_Summer	Temperate	Grass soil microbial communities from Rothamsted Park plot 3d, Harpenden, UK	454 Life Sciences	Yes	Ga0010948	Metagenome Analysis	Gp0052459	Gs0046710	Environmental	Soil	51.8042	-0.372114	50520744	[25]
2166559006	91659	Cfb:Temperate/Without_dry_season/Warm_Summer	Temperate	Grass soil microbial communities from Rothamsted Park plot 3d, Harpenden, UK	454 Life Sciences	Yes	Ga0010966	Metagenome Analysis	Gp0052405	Gs0046710	Environmental	Soil	51.8042	-0.372114	48397652	[25]
2170459001	12860	ET:Polar/Tundra	Polar/Alpine	Polar desert microbial communities from McMurdo Dry Valleys, Antarctica	University of New Mexico	Yes	Ga0011276	Metagenome Analysis	Gp0051901	Gs0047452	Environmental	Soil	77.4475	162.676	6261012	[23]
2170459002	962290	Cfb:Temperate/Without_dry_season/Warm_Summer	Temperate	Grass soil microbial communities from Rothamsted Park plot 3d, Harpenden, UK	454 Life Sciences	Yes	Ga0011094	Metagenome Analysis	Gp0051915	Gs0046710	Environmental	Soil	51.8042	-0.372114	356103673	[25]
2170459003	1273470	Cfb:Temperate/Without_dry_season/Warm_Summer	Temperate	Grass soil microbial communities from Rothamsted Park plot 3d, Harpenden, UK	454 Life Sciences	Yes	Ga0011277	Metagenome Analysis	Gp0051916	Gs0046710	Environmental	Soil	51.8042	-0.372114	468178003	[25]
2170459004	859339	Cfb:Temperate/Without_dry_season/Warm_Summer	Temperate	Grass soil microbial communities from Rothamsted Park plot 3d, Harpenden, UK	454 Life Sciences	Yes	Ga0011278	Metagenome Analysis	Gp0051917	Gs0046710	Environmental	Soil	51.8042	-0.372114	319123000	[25]
2170459005	1266059	Cfb:Temperate/Without_dry_season/Warm_Summer	Temperate	Grass soil microbial communities from Rothamsted Park plot 3d, Harpenden, UK	454 Life Sciences	Yes	Ga0011279	Metagenome Analysis	Gp0051918	Gs0046710	Environmental	Soil	51.8042	-0.372114	463799864	[25]
2170459006	848613	Cfb:Temperate/Without_dry_season/Warm_Summer	Temperate	Grass soil microbial communities from Rothamsted Park plot 3d, Harpenden, UK	454 Life Sciences	Yes	Ga0011280	Metagenome Analysis	Gp0051919	Gs0046710	Environmental	Soil	51.8042	-0.372114	309490820	[25]
2170459007	826370	Cfb:Temperate/Without_dry_season/Warm_Summer	Temperate	Grass soil microbial communities from Rothamsted Park plot 3d, Harpenden, UK	454 Life Sciences	Yes	Ga0011281	Metagenome Analysis	Gp0051920	Gs0046710	Environmental	Soil	51.8042	-0.372114	305312603	[25]
2170459008	1047395	Cfb:Temperate/Without_dry_season/Warm_Summer	Temperate	Grass soil microbial communities from Rothamsted Park plot 3d, Harpenden, UK	454 Life Sciences	Yes	Ga0011143	Metagenome Analysis	Gp0051921	Gs0046710	Environmental	Soil	51.8042	-0.372114	389170237	[25]
2170459009	1334939	Cfb:Temperate/Without_dry_season/Warm_Summer	Temperate	Grass soil microbial communities from Rothamsted Park plot 3d, Harpenden, UK	454 Life Sciences	Yes	Ga0011282	Metagenome Analysis	Gp0051922	Gs0046710	Environmental	Soil	51.8042	-0.372114	503178056	[25]
2170459010	1039757	Cfb:Temperate/Without_dry_season/Warm_Summer	Temperate	Grass soil microbial communities from Rothamsted Park plot 3d, Harpenden, UK	454 Life Sciences	Yes	Ga0011283	Metagenome Analysis	Gp0051923	Gs0046710	Environmental	Soil	51.8042	-0.372114	385492733	[25]
2170459011	646636	Cfb:Temperate/Without_dry_season/Warm_Summer	Temperate	Grass soil microbial communities from Rothamsted Park plot 3d, Harpenden, UK	454 Life Sciences	Yes	Ga0011284	Metagenome Analysis	Gp0051924	Gs0046710	Environmental	Soil	51.8042	-0.372114	249630825	[25]
2170459012	987640	Cfb:Temperate/Without_dry_season/Warm_Summer	Temperate	Grass soil microbial communities from Rothamsted Park plot 3d, Harpenden, UK	454 Life Sciences	Yes	Ga0011285	Metagenome Analysis	Gp0051926	Gs0046710	Environmental	Soil	51.8042	-0.372114	368766651	[25]
2170459013	930403	Cfb:Temperate/Without_dry_season/Warm_Summer	Temperate	Grass soil microbial communities from Rothamsted Park plot 3d, Harpenden, UK	454 Life Sciences	Yes	Ga0011286	Metagenome Analysis	Gp0051927	Gs0046710	Environmental	Soil	51.8042	-0.372114	341288268	[25]
2170459022	871658	Cfb:Temperate/Without_dry_season/Warm_Summer	Temperate	Grass soil microbial communities from Rothamsted Park plot 3d, Harpenden, UK	454 Life Sciences	Yes	Ga0011294	Metagenome Analysis	Gp0052453	Gs0046710	Environmental	Soil	51.8042	-0.372114	314557970	[25]
2170459023	1223552	Cfa:Temperate/Without_dry_season/Hot_Summer	Temperate	Grass soil microbial communities from Rothamsted Park plot 3d, Harpenden, UK	454 Life Sciences	Yes	Ga0011297	Metagenome Analysis	Gp0052454	Gs0046710	Environmental	Soil	39.0043	-77.1012	430493607	[25]
2170459024	1171570	Cfb:Temperate/Without_dry_season/Warm_Summer	Temperate	Grass soil microbial communities from Rothamsted Park plot 3d, Harpenden, UK	454 Life Sciences	Yes	Ga0011298	Metagenome Analysis	Gp0052362	Gs0046710	Environmental	Soil	51.8042	-0.372114	438408759	[25]
2189573000	1181191	Cfb:Temperate/Without_dry_season/Warm_Summer	Temperate	Grass soil microbial communities from Rothamsted Park plot 3d, Harpenden, UK	454 Life Sciences	Yes	Ga0011047	Metagenome Analysis	Gp0051925	Gs0046710	Environmental	Soil	51.8042	-0.372114	431207308	[25]
2189573001	962518	Cfb:Temperate/Without_dry_season/Warm_Summer	Temperate	Grass soil microbial communities from Rothamsted Park plot 3d, Harpenden, UK	454 Life Sciences	Yes	Ga0011048	Metagenome Analysis	Gp0051312	Gs0046710	Environmental	Soil	51.8042	-0.372114	353701389	[25]
2189573002	953407	Cfb:Temperate/Without_dry_season/Warm_Summer	Temperate	Grass soil microbial communities from Rothamsted Park plot 3d, Harpenden, UK	454 Life Sciences	Yes	Ga0011049	Metagenome Analysis	Gp0052406	Gs0046710	Environmental	Soil	51.8042	-0.372114	339493515	[25]
2189573003	861585	Cfb:Temperate/Without_dry_season/Warm_Summer	Temperate	Grass soil microbial communities from Rothamsted Park plot 3d, Harpenden, UK	454 Life Sciences	Yes	Ga0011031	Metagenome Analysis	Gp0051307	Gs0046710	Environmental	Soil	51.8042	-0.372114	315225255	[25]
2189573004	1024627	Cfb:Temperate/Without_dry_season/Warm_Summer	Temperate	Grass soil microbial communities from Rothamsted Park plot 3d, Harpenden, UK	454 Life Sciences	Yes	Ga0011050	Metagenome Analysis	Gp0052288	Gs0046710	Environmental	Soil	51.8042	-0.372114	373050939	[25]
2189573005	1042578	Cfb:Temperate/Without_dry_season/Warm_Summer	Temperate	Grass soil microbial communities from Rothamsted Park plot 3d, Harpenden, UK	454 Life Sciences	Yes	Ga0011051	Metagenome Analysis	Gp0052285	Gs0046710	Environmental	Soil	51.8042	-0.372114	374475692	[25]
2189573022	197271	Af:Tropical/Rainforest	Tropical	Soil microbial communities from Puerto Rico rain forest, that decompose switchgrass	DOE Joint Genome Institute (JGI)	Yes	Ga0026427	Metagenome Analysis	Gp0052018	Gs0063182	Environmental	Soil	18.3724	-65.7166	152660070	[25]
2199352033	384714	Cfa:Temperate/Without_dry_season/Hot_Summer	Temperate	Speleothem and rock wall surfaces microbial communities from Kartchner Caverns, Benson, Arizona, USA	Arizona Genomics Institute	Yes	Ga0011301	Metagenome Analysis	Gp0052439	Gs0047522	Environmental	Rock-dwelling (subaerial biofilms)	39.0043	-77.1012	138876357	[11]
2209111007	555572	Cfa:Temperate/Without_dry_season/Hot_Summer	Temperate	Speleothem and rock wall surfaces microbial communities from Kartchner Caverns, Benson, Arizona, USA	Arizona Genomics Institute	Yes	Ga0011208	Metagenome Analysis	Gp0052438	Gs0047522	Environmental	Rock-dwelling (subaerial biofilms)	39.0043	-77.1012	195239798	[11]
2209111019	86552	Cfb:Temperate/Without_dry_season/Warm_Summer	Temperate	Grass soil microbial communities from Rothamsted Park plot 3d, Harpenden, UK	454 Life Sciences	Yes	Ga0011215	Metagenome Analysis	Gp0052423	Gs0046710	Environmental	Soil	51.8042	-0.372114	51063867	[25]
2209111020	43500	Cfb:Temperate/Without_dry_season/Warm_Summer	Temperate	Grass soil microbial communities from Rothamsted Park plot 3d, Harpenden, UK	454 Life Sciences	Yes	Ga0011216	Metagenome Analysis	Gp0052422	Gs0046710	Environmental	Soil	51.8042	-0.372114	28248687	[25]
2209111021	20386	Cfb:Temperate/Without_dry_season/Warm_Summer	Temperate	Grass soil microbial communities from Rothamsted Park plot 3d, Harpenden, UK	454 Life Sciences	Yes	Ga0011217	Metagenome Analysis	Gp0052424	Gs0046710	Environmental	Soil	51.8042	-0.372114	15047269	[25]
2209111022	80612	Cfb:Temperate/Without_dry_season/Warm_Summer	Temperate	Grass soil microbial communities from Rothamsted Park plot 3d, Harpenden, UK	454 Life Sciences	Yes	Ga0011218	Metagenome Analysis	Gp0053490	Gs0046710	Environmental	Soil	51.4815	0.222231	35436790	[25]
3300000579	572460	Aw:Tropical/Savannah	Tropical	Forest soil microbial communities from Amazon Forest, Brazil	DOE Joint Genome Institute (JGI)	Yes	Ga0026452	Metagenome Analysis	Gp0053661	Gs0067860	Environmental	Soil	-10.1717	-62.7875	198863308
3300000580	419065	Aw:Tropical/Savannah	Tropical	Forest soil microbial communities from Amazon Forest, Brazil	DOE Joint Genome Institute (JGI)	Yes	Ga0026100	Metagenome Analysis	Gp0053635	Gs0067860	Environmental	Soil	-10.1717	-62.7875	155587673
3300000597	768309	Aw:Tropical/Savannah	Tropical	Forest soil microbial communities from Amazon Forest, Brazil	DOE Joint Genome Institute (JGI)	Yes	Ga0026798	Metagenome Analysis	Gp0053637	Gs0067860	Environmental	Soil	-10.1717	-62.7875	321952212
3300000650	228780	Aw:Tropical/Savannah	Tropical	Forest soil microbial communities from Amazon Forest, Brazil	DOE Joint Genome Institute (JGI)	Yes	Ga0026784	Metagenome Analysis	Gp0053662	Gs0067860	Environmental	Soil	-10.1717	-62.7875	72355858
3300000651	453690	Aw:Tropical/Savannah	Tropical	Forest soil microbial communities from Amazon Forest, Brazil	DOE Joint Genome Institute (JGI)	Yes	Ga0026832	Metagenome Analysis	Gp0053663	Gs0067860	Environmental	Soil	-10.1717	-62.7875	155914064
3300000655	598165	Aw:Tropical/Savannah	Tropical	Forest soil microbial communities from Amazon Forest, Brazil	DOE Joint Genome Institute (JGI)	Yes	Ga0026787	Metagenome Analysis	Gp0053791	Gs0067860	Environmental	Soil	-10.1717	-62.7875	217059300
3300000709	270522	Cfa:Temperate/Without_dry_season/Hot_Summer	Temperate	Soil microbial communities from Kansas Great Prairie, USA, amended with BrdU	DOE Joint Genome Institute (JGI)	Yes	Ga0026033	Metagenome Analysis	Gp0052673	Gs0051396	Environmental	Soil	39.0043	-77.1012	84550804	[3]
3300000793	799655	Aw:Tropical/Savannah	Tropical	Forest soil microbial communities from Amazon Forest, Brazil	DOE Joint Genome Institute (JGI)	Yes	Ga0026783	Metagenome Analysis	Gp0054058	Gs0067860	Environmental	Soil	-10.1717	-62.7875	297027237
3300000816	175204	Aw:Tropical/Savannah	Tropical	Forest soil microbial communities from Amazon Forest, Brazil	DOE Joint Genome Institute (JGI)	Yes	Ga0026826	Metagenome Analysis	Gp0053636	Gs0067860	Environmental	Soil	-10.1717	-62.7875	67531173
3300000837	396511	Aw:Tropical/Savannah	Tropical	Forest soil microbial communities from Amazon Forest, Brazil	DOE Joint Genome Institute (JGI)	Yes	Ga0026819	Metagenome Analysis	Gp0053664	Gs0067860	Environmental	Soil	-10.1717	-62.7875	148610418
3300000855	5492	ET:Polar/Tundra	Polar/Alpine	Permafrost and active layer microbial communities from McGill Arctic Research Station (MARS)	University of Tennessee	Yes	Ga0011714	Metagenome Analysis	Gp0056421	Gs0083722	Environmental	Soil	79.26	-90.46	963491	[16]
3300000878	631450	ET:Polar/Tundra	Polar/Alpine	Permafrost and active layer microbial communities from McGill Arctic Research Station (MARS)	University of Tennessee	Yes	Ga0011744	Metagenome Analysis	Gp0056420	Gs0083722	Environmental	Soil	79.26	-90.46	155455736	[16]
3300000880	637618	ET:Polar/Tundra	Polar/Alpine	Permafrost and active layer microbial communities from McGill Arctic Research Station (MARS)	University of Tennessee	Yes	Ga0011765	Metagenome Analysis	Gp0057638	Gs0083722	Environmental	Soil	79.26	-90.46	169915914	[16]
3300000886	986766	ET:Polar/Tundra	Polar/Alpine	Permafrost and active layer microbial communities from McGill Arctic Research Station (MARS)	University of Tennessee	Yes	Ga0011739	Metagenome Analysis	Gp0057576	Gs0083722	Environmental	Soil	79.26	-90.46	244274742	[16]
3300000887	1031884	ET:Polar/Tundra	Polar/Alpine	Permafrost and active layer microbial communities from McGill Arctic Research Station (MARS)	University of Tennessee	Yes	Ga0011728	Metagenome Analysis	Gp0057577	Gs0083722	Environmental	Soil	79.26	-90.46	269158794	[16]
3300000893	437816	Aw:Tropical/Savannah	Tropical	Forest soil microbial communities from Amazon Forest, Brazil	DOE Joint Genome Institute (JGI)	Yes	Ga0026860	Metagenome Analysis	Gp0053638	Gs0067860	Environmental	Soil	-10.1717	-62.7875	176302076
3300001074	24023	Csb:Temperate/Dry_Summer/Warm_Summer	Temperate	Soil microbial communities from 10 grassland sites in CA, CO, KS, KY, MN, MO, NM, SC, TX, that have been nitrogen fertilized	DOE Joint Genome Institute (JGI)	Yes	Ga0002536	Metagenome Analysis	Gp0054415	Gs0053063	Environmental	Soil	44.2052	-122.128	7442356	[9]
3300001078	17715	Cfa:Temperate/Without_dry_season/Hot_Summer	Temperate	Forest soil microbial communities from multiple locations in Canada and USA	DOE Joint Genome Institute (JGI)	Yes	Ga0002920	Metagenome Analysis	Gp0055312	Gs0071004	Environmental	Soil	31.11	-95.15	5533486	[5]
3300001079	12891	Cfa:Temperate/Without_dry_season/Hot_Summer	Temperate	Forest soil microbial communities from multiple locations in Canada and USA	DOE Joint Genome Institute (JGI)	Yes	Ga0002907	Metagenome Analysis	Gp0054852	Gs0071004	Environmental	Soil	31.11	-95.15	4108226	[5]
3300001088	23020	Cfa:Temperate/Without_dry_season/Hot_Summer	Temperate	Forest soil microbial communities from multiple locations in Canada and USA	DOE Joint Genome Institute (JGI)	Yes	Ga0002914	Metagenome Analysis	Gp0055372	Gs0071004	Environmental	Soil	31.11	-95.15	7030713	[5]
3300001107	11826	Cfa:Temperate/Without_dry_season/Hot_Summer	Temperate	Forest soil microbial communities from multiple locations in Canada and USA	DOE Joint Genome Institute (JGI)	Yes	Ga0002902	Metagenome Analysis	Gp0055283	Gs0071004	Environmental	Soil	31.11	-95.15	3675266	[5]
3300001111	26914	Cfa:Temperate/Without_dry_season/Hot_Summer	Temperate	Forest soil microbial communities from multiple locations in Canada and USA	DOE Joint Genome Institute (JGI)	Yes	Ga0002918	Metagenome Analysis	Gp0055373	Gs0071004	Environmental	Soil	31.11	-95.15	8113018	[5]
3300001116	45243	Cfa:Temperate/Without_dry_season/Hot_Summer	Temperate	Forest soil microbial communities from multiple locations in Canada and USA	DOE Joint Genome Institute (JGI)	Yes	Ga0002905	Metagenome Analysis	Gp0055284	Gs0071004	Environmental	Soil	31.11	-95.15	23208599	[5]
3300001134	13404	Cfa:Temperate/Without_dry_season/Hot_Summer	Temperate	Forest soil microbial communities from multiple locations in Canada and USA	DOE Joint Genome Institute (JGI)	Yes	Ga0002913	Metagenome Analysis	Gp0055413	Gs0071004	Environmental	Soil	31.11	-95.15	4133869	[5]
3300001140	52794	Cfa:Temperate/Without_dry_season/Hot_Summer	Temperate	Forest soil microbial communities from multiple locations in Canada and USA	DOE Joint Genome Institute (JGI)	Yes	Ga0002921	Metagenome Analysis	Gp0055382	Gs0071004	Environmental	Soil	31.11	-95.15	15948097	[5]
3300001141	43232	Cfa:Temperate/Without_dry_season/Hot_Summer	Temperate	Forest soil microbial communities from multiple locations in Canada and USA	DOE Joint Genome Institute (JGI)	Yes	Ga0002911	Metagenome Analysis	Gp0055310	Gs0071004	Environmental	Soil	31.11	-95.15	14173219	[5]
3300001143	48948	Cfa:Temperate/Without_dry_season/Hot_Summer	Temperate	Forest soil microbial communities from multiple locations in Canada and USA	DOE Joint Genome Institute (JGI)	Yes	Ga0002910	Metagenome Analysis	Gp0055412	Gs0071004	Environmental	Soil	31.11	-95.15	15453478	[5]
3300001152	34656	Cfa:Temperate/Without_dry_season/Hot_Summer	Temperate	Forest soil microbial communities from multiple locations in Canada and USA	DOE Joint Genome Institute (JGI)	Yes	Ga0002919	Metagenome Analysis	Gp0054855	Gs0071004	Environmental	Soil	31.11	-95.15	11889675	[5]
3300001153	12046	Cfa:Temperate/Without_dry_season/Hot_Summer	Temperate	Forest soil microbial communities from multiple locations in Canada and USA	DOE Joint Genome Institute (JGI)	Yes	Ga0002900	Metagenome Analysis	Gp0055409	Gs0071004	Environmental	Soil	31.11	-95.15	3923358	[5]
3300001155	7721	Cfa:Temperate/Without_dry_season/Hot_Summer	Temperate	Forest soil microbial communities from multiple locations in Canada and USA	DOE Joint Genome Institute (JGI)	Yes	Ga0002898	Metagenome Analysis	Gp0055282	Gs0071004	Environmental	Soil	31.11	-95.15	2520391	[5]
3300001156	8399	Cfa:Temperate/Without_dry_season/Hot_Summer	Temperate	Forest soil microbial communities from multiple locations in Canada and USA	DOE Joint Genome Institute (JGI)	Yes	Ga0002917	Metagenome Analysis	Gp0054862	Gs0071004	Environmental	Soil	31.11	-95.15	2682431	[5]
3300001157	64481	Cfa:Temperate/Without_dry_season/Hot_Summer	Temperate	Forest soil microbial communities from multiple locations in Canada and USA	DOE Joint Genome Institute (JGI)	Yes	Ga0002908	Metagenome Analysis	Gp0055411	Gs0071004	Environmental	Soil	31.11	-95.15	25993306	[5]
3300001158	6304	Cfa:Temperate/Without_dry_season/Hot_Summer	Temperate	Forest soil microbial communities from multiple locations in Canada and USA	DOE Joint Genome Institute (JGI)	Yes	Ga0002901	Metagenome Analysis	Gp0055341	Gs0071004	Environmental	Soil	31.11	-95.15	2069778	[5]
3300001163	12955	Cfa:Temperate/Without_dry_season/Hot_Summer	Temperate	Forest soil microbial communities from multiple locations in Canada and USA	DOE Joint Genome Institute (JGI)	Yes	Ga0002899	Metagenome Analysis	Gp0054861	Gs0071004	Environmental	Soil	31.11	-95.15	4197416	[5]
3300001168	41375	Cfa:Temperate/Without_dry_season/Hot_Summer	Temperate	Forest soil microbial communities from multiple locations in Canada and USA	DOE Joint Genome Institute (JGI)	Yes	Ga0002916	Metagenome Analysis	Gp0055311	Gs0071004	Environmental	Soil	31.11	-95.15	14130027	[5]
3300001171	29976	Cfa:Temperate/Without_dry_season/Hot_Summer	Temperate	Forest soil microbial communities from multiple locations in Canada and USA	DOE Joint Genome Institute (JGI)	Yes	Ga0002904	Metagenome Analysis	Gp0055410	Gs0071004	Environmental	Soil	31.11	-95.15	9372384	[5]
3300001204	27896	Cfa:Temperate/Without_dry_season/Hot_Summer	Temperate	Forest soil microbial communities from multiple locations in Canada and USA	DOE Joint Genome Institute (JGI)	Yes	Ga0002912	Metagenome Analysis	Gp0055342	Gs0071004	Environmental	Soil	31.11	-95.15	8884293	[5]
3300001316	18360	ET:Polar/Tundra	Polar/Alpine	Permafrost and active layer microbial communities from McGill Arctic Research Station (MARS)	University of Tennessee	Yes	Ga0010797	Metagenome Analysis	Gp0054891	Gs0083722	Environmental	Soil	79.26	-90.46	3226296	[16]
3300001318	23567	ET:Polar/Tundra	Polar/Alpine	Permafrost and active layer microbial communities from McGill Arctic Research Station (MARS)	University of Tennessee	Yes	Ga0012384	Metagenome Analysis	Gp0054893	Gs0083722	Environmental	Soil	79.26	-90.46	4297356	[16]
3300001319	49498	ET:Polar/Tundra	Polar/Alpine	Permafrost and active layer microbial communities from McGill Arctic Research Station (MARS)	University of Tennessee	Yes	Ga0011740	Metagenome Analysis	Gp0055460	Gs0083722	Environmental	Soil	79.26	-90.46	10932236	[16]
3300001322	69174	ET:Polar/Tundra	Polar/Alpine	Permafrost and active layer microbial communities from McGill Arctic Research Station (MARS)	University of Tennessee	Yes	Ga0011785	Metagenome Analysis	Gp0055463	Gs0083722	Environmental	Soil	79.26	-90.46	18952048	[16]
3300001323	83405	ET:Polar/Tundra	Polar/Alpine	Permafrost and active layer microbial communities from McGill Arctic Research Station (MARS)	University of Tennessee	Yes	Ga0012396	Metagenome Analysis	Gp0055464	Gs0083722	Environmental	Soil	79.26	-90.46	15543463	[16]
3300001324	91639	ET:Polar/Tundra	Polar/Alpine	Permafrost and active layer microbial communities from McGill Arctic Research Station (MARS)	University of Tennessee	Yes	Ga0011777	Metagenome Analysis	Gp0055465	Gs0083722	Environmental	Soil	79.26	-90.46	20408415	[16]
3300001326	107712	ET:Polar/Tundra	Polar/Alpine	Permafrost and active layer microbial communities from McGill Arctic Research Station (MARS)	University of Tennessee	Yes	Ga0010821	Metagenome Analysis	Gp0055458	Gs0083722	Environmental	Soil	79.26	-90.46	26207347	[16]
3300001327	110124	ET:Polar/Tundra	Polar/Alpine	Permafrost and active layer microbial communities from McGill Arctic Research Station (MARS)	University of Tennessee	Yes	Ga0011013	Metagenome Analysis	Gp0055456	Gs0083722	Environmental	Soil	79.26	-90.46	22708808	[16]
3300001328	149744	ET:Polar/Tundra	Polar/Alpine	Permafrost and active layer microbial communities from McGill Arctic Research Station (MARS)	University of Tennessee	Yes	Ga0011059	Metagenome Analysis	Gp0055454	Gs0083722	Environmental	Soil	79.26	-90.46	31743305	[16]
3300001329	162307	ET:Polar/Tundra	Polar/Alpine	Permafrost and active layer microbial communities from McGill Arctic Research Station (MARS)	University of Tennessee	Yes	Ga0011036	Metagenome Analysis	Gp0054896	Gs0083722	Environmental	Soil	79.26	-90.46	31976169	[16]
3300001330	200530	ET:Polar/Tundra	Polar/Alpine	Permafrost and active layer microbial communities from McGill Arctic Research Station (MARS)	University of Tennessee	Yes	Ga0012391	Metagenome Analysis	Gp0054898	Gs0083722	Environmental	Soil	79.26	-90.46	45272243	[16]
3300001331	205039	ET:Polar/Tundra	Polar/Alpine	Permafrost and active layer microbial communities from McGill Arctic Research Station (MARS)	University of Tennessee	Yes	Ga0011185	Metagenome Analysis	Gp0055457	Gs0083722	Environmental	Soil	79.26	-90.46	37181636	[16]
3300001333	550161	ET:Polar/Tundra	Polar/Alpine	Permafrost and active layer microbial communities from McGill Arctic Research Station (MARS)	University of Tennessee	Yes	Ga0010822	Metagenome Analysis	Gp0054895	Gs0083722	Environmental	Soil	79.26	-90.46	147393140	[16]
3300001334	650827	ET:Polar/Tundra	Polar/Alpine	Permafrost and active layer microbial communities from McGill Arctic Research Station (MARS)	University of Tennessee	Yes	Ga0010833	Metagenome Analysis	Gp0054894	Gs0083722	Environmental	Soil	79.26	-90.46	171380106	[16]
3300001358	149744	ET:Polar/Tundra	Polar/Alpine	Permafrost and active layer microbial communities from McGill Arctic Research Station (MARS)	University of Tennessee	Yes	Ga0012429	Metagenome Analysis	Gp0054921	Gs0083722	Environmental	Soil	79.26	-90.46	31743305	[16]
3300001359	399429	ET:Polar/Tundra	Polar/Alpine	Permafrost and active layer microbial communities from McGill Arctic Research Station (MARS)	University of Tennessee	Yes	Ga0012430	Metagenome Analysis	Gp0055461	Gs0083722	Environmental	Soil	79.26	-90.46	104332049	[16]
3300001361	716942	ET:Polar/Tundra	Polar/Alpine	Permafrost and active layer microbial communities from McGill Arctic Research Station (MARS)	University of Tennessee	Yes	Ga0012403	Metagenome Analysis	Gp0055462	Gs0083722	Environmental	Soil	79.26	-90.46	189621692	[16]
3300001461	171243	Cfa:Temperate/Without_dry_season/Hot_Summer	Temperate	Forest soil microbial communities from multiple locations in Canada and USA	DOE Joint Genome Institute (JGI)	Yes	Ga0002915	Metagenome Analysis	Gp0054854	Gs0071004	Environmental	Soil	31.11	-95.15	53549027	[5]
3300001464	9296	Csa:Temperate/Dry_Summer/Hot_Summer	Temperate	Soil microbial communities from 10 grassland sites in CA, CO, KS, KY, MN, MO, NM, SC, TX, that have been nitrogen fertilized	DOE Joint Genome Institute (JGI)	Yes	Ga0002503	Metagenome Analysis	Gp0054528	Gs0053063	Environmental	Soil	39.2355	-121.284	8234805	[9]
3300001475	130421	Csa:Temperate/Dry_Summer/Hot_Summer	Temperate	Soil microbial communities from 10 grassland sites in CA, CO, KS, KY, MN, MO, NM, SC, TX, that have been nitrogen fertilized	DOE Joint Genome Institute (JGI)	Yes	Ga0002509	Metagenome Analysis	Gp0054526	Gs0053063	Environmental	Soil	39.2355	-121.284	41193602
3300001526	690872	ET:Polar/Tundra	Polar/Alpine	Permafrost and active layer microbial communities from McGill Arctic Research Station (MARS)	University of Tennessee	Yes	Ga0012507	Metagenome Analysis	Gp0057348	Gs0083722	Environmental	Soil	79.26	-90.46	162483929	[16]
3300001527	769089	ET:Polar/Tundra	Polar/Alpine	Permafrost and active layer microbial communities from McGill Arctic Research Station (MARS)	University of Tennessee	Yes	Ga0012981	Metagenome Analysis	Gp0057352	Gs0083722	Environmental	Soil	79.26	-90.46	180094921	[16]
3300001532	1016949	ET:Polar/Tundra	Polar/Alpine	Permafrost and active layer microbial communities from McGill Arctic Research Station (MARS)	University of Tennessee	Yes	Ga0012514	Metagenome Analysis	Gp0057351	Gs0083722	Environmental	Soil	79.26	-90.46	259024595	[16]
3300001534	1292224	ET:Polar/Tundra	Polar/Alpine	Permafrost and active layer microbial communities from McGill Arctic Research Station (MARS)	University of Tennessee	Yes	Ga0012530	Metagenome Analysis	Gp0056256	Gs0083722	Environmental	Soil	79.26	-90.46	368717732	[16]
3300001535	1312456	ET:Polar/Tundra	Polar/Alpine	Permafrost and active layer microbial communities from McGill Arctic Research Station (MARS)	University of Tennessee	Yes	Ga0012512	Metagenome Analysis	Gp0056257	Gs0083722	Environmental	Soil	79.26	-90.46	422439634	[16]
3300001536	2783379	ET:Polar/Tundra	Polar/Alpine	Permafrost and active layer microbial communities from McGill Arctic Research Station (MARS)	University of Tennessee	Yes	Ga0012539	Metagenome Analysis	Gp0057461	Gs0083722	Environmental	Soil	79.26	-90.46	757793013	[16]
3300001537	3032612	ET:Polar/Tundra	Polar/Alpine	Permafrost and active layer microbial communities from McGill Arctic Research Station (MARS)	University of Tennessee	Yes	Ga0012956	Metagenome Analysis	Gp0057462	Gs0083722	Environmental	Soil	79.26	-90.46	781521993	[16]
3300001538	3054118	ET:Polar/Tundra	Polar/Alpine	Permafrost and active layer microbial communities from McGill Arctic Research Station (MARS)	University of Tennessee	Yes	Ga0012957	Metagenome Analysis	Gp0057349	Gs0083722	Environmental	Soil	79.26	-90.46	856296993	[16]
3300001565	489486	ET:Polar/Tundra	Polar/Alpine	Permafrost and active layer microbial communities from McGill Arctic Research Station (MARS)	University of Tennessee	Yes	Ga0012987	Metagenome Analysis	Gp0055864	Gs0083722	Environmental	Soil	79.26	-90.46	113173426	[16]
3300001566	857932	ET:Polar/Tundra	Polar/Alpine	Permafrost and active layer microbial communities from McGill Arctic Research Station (MARS)	University of Tennessee	Yes	Ga0012498	Metagenome Analysis	Gp0055236	Gs0083722	Environmental	Soil	79.26	-90.46	162888768	[16]
3300001664	166087	ET:Polar/Tundra	Polar/Alpine	Permafrost and active layer microbial communities from McGill Arctic Research Station (MARS)	University of Tennessee	Yes	Ga0012542	Metagenome Analysis	Gp0056571	Gs0083722	Environmental	Soil	79.26	-90.46	93391221	[16]
3300001867	3091078	Cfa:Temperate/Without_dry_season/Hot_Summer	Temperate	Forest soil microbial communities from multiple locations in Canada and USA	DOE Joint Genome Institute (JGI)	Yes	Ga0024823	Combined Assembly	Gp0054852	Gs0071004	Environmental	Soil	31.11	-95.15	1152275568	[5]
3300001868	448272	ET:Polar/Tundra	Polar/Alpine	Arctic peat soil microbial communities from the Barrow Environmental Observatory site, Barrow, Alaska, USA	DOE Joint Genome Institute (JGI)	Yes	Ga0016755	Metagenome Analysis	Gp0055559	Gs0084162	Environmental	Soil	71.2909	-156.788	250759903	[7]
3300001869	393208	ET:Polar/Tundra	Polar/Alpine	Arctic peat soil microbial communities from the Barrow Environmental Observatory site, Barrow, Alaska, USA	DOE Joint Genome Institute (JGI)	Yes	Ga0016730	Metagenome Analysis	Gp0055560	Gs0084162	Environmental	Soil	71.2909	-156.788	214654460	[7]
3300002557	622655	Csb:Temperate/Dry_Summer/Warm_Summer	Temperate	Grasslands soil microbial communities from the Angelo Coastal Reserve, California, USA	DOE Joint Genome Institute (JGI)	Yes	Ga0007134	Metagenome Analysis	Gp0071733	Gs0110119	Environmental	Soil	39.7182	-123.653	233865259	[21]
3300002906	927908	Csb:Temperate/Dry_Summer/Warm_Summer	Temperate	Grasslands soil microbial communities from the Angelo Coastal Reserve, California, USA	DOE Joint Genome Institute (JGI)	Yes	Ga0007437	Metagenome Analysis	Gp0072841	Gs0110119	Environmental	Soil	39.7392	-123.631	417393970	[29]
3300002907	981120	Csb:Temperate/Dry_Summer/Warm_Summer	Temperate	Grasslands soil microbial communities from the Angelo Coastal Reserve, California, USA	DOE Joint Genome Institute (JGI)	Yes	Ga0007436	Metagenome Analysis	Gp0072840	Gs0110119	Environmental	Soil	39.7392	-123.631	420592052	[21]
3300002911	808117	Csb:Temperate/Dry_Summer/Warm_Summer	Temperate	Grasslands soil microbial communities from the Angelo Coastal Reserve, California, USA	DOE Joint Genome Institute (JGI)	Yes	Ga0007143	Metagenome Analysis	Gp0071742	Gs0110119	Environmental	Soil	39.7383	-123.63	335135091	[21]
3300002912	780090	Csb:Temperate/Dry_Summer/Warm_Summer	Temperate	Grasslands soil microbial communities from the Angelo Coastal Reserve, California, USA	DOE Joint Genome Institute (JGI)	Yes	Ga0007139	Metagenome Analysis	Gp0071738	Gs0110119	Environmental	Soil	39.7383	-123.63	349924710	[29]
3300002915	439950	Csb:Temperate/Dry_Summer/Warm_Summer	Temperate	Grasslands soil microbial communities from the Angelo Coastal Reserve, California, USA	DOE Joint Genome Institute (JGI)	Yes	Ga0007140	Metagenome Analysis	Gp0071739	Gs0110119	Environmental	Soil	39.7383	-123.63	165939417	[29]
3300002916	539535	Csb:Temperate/Dry_Summer/Warm_Summer	Temperate	Grasslands soil microbial communities from the Angelo Coastal Reserve, California, USA	DOE Joint Genome Institute (JGI)	Yes	Ga0007142	Metagenome Analysis	Gp0071741	Gs0110119	Environmental	Soil	39.7383	-123.63	214104574	[29]
3300002917	1678570	Csb:Temperate/Dry_Summer/Warm_Summer	Temperate	Grasslands soil microbial communities from the Angelo Coastal Reserve, California, USA	DOE Joint Genome Institute (JGI)	Yes	Ga0007439	Metagenome Analysis	Gp0072843	Gs0110119	Environmental	Soil	39.7392	-123.631	757346763	[29]
3300003312	344800	Aw:Tropical/Savannah	Tropical	Ore pile and mine drainage contaminated soil microbial communities from Mina do Sossego, Brazil, in a copper mine	University of Campinas	Yes	Ga0057740	Metagenome Analysis	Gp0090791	Gs0110185	Environmental	Soil	-6.42639	-50.0514	241760515
3300003313	395017	Aw:Tropical/Savannah	Tropical	Ore pile and mine drainage contaminated soil microbial communities from Mina do Sossego, Brazil, in a copper mine	University of Campinas	Yes	Ga0057742	Metagenome Analysis	Gp0103951	Gs0110185	Environmental	Soil	-6.42639	-50.0514	264633630
3300003315	445005	Aw:Tropical/Savannah	Tropical	Ore pile and mine drainage contaminated soil microbial communities from Mina do Sossego, Brazil, in a copper mine	University of Campinas	Yes	Ga0057741	Metagenome Analysis	Gp0103952	Gs0110185	Environmental	Soil	-6.42639	-50.0514	303396466
3300003461	281589	Aw:Tropical/Savannah	Tropical	Ore pile and mine drainage contaminated soil microbial communities from Mina do Sossego, Brazil, in a copper mine	University of Campinas	Yes	Ga0059328	Metagenome Analysis	Gp0103975	Gs0110185	Environmental	Soil	-6.42639	-50.0514	178621212
3300003463	340918	Aw:Tropical/Savannah	Tropical	Ore pile and mine drainage contaminated soil microbial communities from Mina do Sossego, Brazil, in a copper mine	University of Campinas	Yes	Ga0059325	Metagenome Analysis	Gp0090791	Gs0110185	Environmental	Soil	-6.42639	-50.0514	240569980
3300003465	384286	Aw:Tropical/Savannah	Tropical	Ore pile and mine drainage contaminated soil microbial communities from Mina do Sossego, Brazil, in a copper mine	University of Campinas	Yes	Ga0059329	Metagenome Analysis	Gp0103976	Gs0110185	Environmental	Soil	-6.42639	-50.0514	250061647
3300003466	391485	Aw:Tropical/Savannah	Tropical	Ore pile and mine drainage contaminated soil microbial communities from Mina do Sossego, Brazil, in a copper mine	University of Campinas	Yes	Ga0059327	Metagenome Analysis	Gp0103951	Gs0110185	Environmental	Soil	-6.42639	-50.0514	263654823
3300003467	441436	Aw:Tropical/Savannah	Tropical	Ore pile and mine drainage contaminated soil microbial communities from Mina do Sossego, Brazil, in a copper mine	University of Campinas	Yes	Ga0059326	Metagenome Analysis	Gp0103952	Gs0110185	Environmental	Soil	-6.42639	-50.0514	302503132
3300003725	20126	Aw:Tropical/Savannah	Tropical	Tropical rainforest soil microbial communities from the Amazon Forest, Brazil, for analyzing deforestation at different spatial scales	DOE Joint Genome Institute (JGI)	Yes	Ga0008087	Metatranscriptome Analysis	Gp0088347	Gs0103008	Environmental	Soil	-10	-62	9526292	[17]
3300004081	13243705	Csa:Temperate/Dry_Summer/Hot_Summer	Temperate	Soil microbial communities from Mediterranean grasslands, California	DOE Joint Genome Institute (JGI)	Yes	Ga0063454	Metagenome Analysis	Gp0053871	Gs0053077	Environmental	Soil	38.993	-123.067	4638379991	[1]
3300004153	13616653	Csa:Temperate/Dry_Summer/Hot_Summer	Temperate	Soil microbial communities from Mediterranean grasslands, California	DOE Joint Genome Institute (JGI)	Yes	Ga0063455	Metagenome Analysis	Gp0052435	Gs0053077	Environmental	Soil	38.993	-123.067	4558805344	[1]
3300005171	5586129	Csb:Temperate/Dry_Summer/Warm_Summer	Temperate	Grasslands soil microbial communities from the Angelo Coastal Reserve, California, USA	DOE Joint Genome Institute (JGI)	Yes	Ga0066677	Metagenome Analysis	Gp0110973	Gs0110119	Environmental	Soil	39.7392	-123.631	2007172125	[21]
3300005175	6323618	Csb:Temperate/Dry_Summer/Warm_Summer	Temperate	Grasslands soil microbial communities from the Angelo Coastal Reserve, California, USA	DOE Joint Genome Institute (JGI)	Yes	Ga0066673	Metagenome Analysis	Gp0110969	Gs0110119	Environmental	Soil	39.7392	-123.631	2225358916	[29]
3300005363	6122031	Aw:Tropical/Savannah	Tropical	Tropical rainforest soil microbial communities from the Amazon Forest, Brazil, for analyzing deforestation at different spatial scales	DOE Joint Genome Institute (JGI)	Yes	Ga0008090	Metatranscriptome Analysis	Gp0088350	Gs0103008	Environmental	Soil	-10	-62	1818250197	[17]
3300005699	9489	Cfa:Temperate/Without_dry_season/Hot_Summer	Temperate	Soil microbial communities from Charlotte, North Carolina, that are pyrene degrading	University of North Carolina, Chapel Hill	Yes	Ga0074237	Metagenome Analysis	Gp0051356	Gs0045390	Environmental	Soil	35.2269	-80.8433	5507702
3300005713	19181198	Am:Tropical/Monsoon	Tropical	Tropical forest soil microbial communities from Panama analyzed to predict greenhouse gas emissions	DOE Joint Genome Institute (JGI)	Yes	Ga0066905	Metagenome Analysis	Gp0111271	Gs0114293	Environmental	Soil	9.1086	-79.8436	5981366449	[3]
3300006804	5370002	Cfa:Temperate/Without_dry_season/Hot_Summer	Temperate	Agricultural soil microbial communities from Utah and Georgia to study Nitrogen management	DOE Joint Genome Institute (JGI)	Yes	Ga0079221	Metagenome Analysis	Gp0119786	Gs0114436	Environmental	Soil	33.8834	-83.4195	2283804923	[10]
3300006806	6329322	Cfa:Temperate/Without_dry_season/Hot_Summer	Temperate	Agricultural soil microbial communities from Utah and Georgia to study Nitrogen management	DOE Joint Genome Institute (JGI)	Yes	Ga0079220	Metagenome Analysis	Gp0119785	Gs0114436	Environmental	Soil	33.8834	-83.4195	2694943176	[10]
3300006879	6643264	Cfa:Temperate/Without_dry_season/Hot_Summer	Temperate	Agricultural soil microbial communities from Utah and Georgia to study Nitrogen management	DOE Joint Genome Institute (JGI)	Yes	Ga0079226	Metagenome Analysis	Gp0119791	Gs0114436	Environmental	Soil	33.8834	-83.4195	2357942695	[10]
3300006933	210741	Aw:Tropical/Savannah	Tropical	Tropical rainforest soil microbial communities from the Amazon Forest, Brazil, for analyzing deforestation at different spatial scales	DOE Joint Genome Institute (JGI)	Yes	Ga0081247	Metatranscriptome Analysis	Gp0088355	Gs0103008	Environmental	Soil	-10	-62	62027540	[17]
3300006934	267298	Aw:Tropical/Savannah	Tropical	Tropical rainforest soil microbial communities from the Amazon Forest, Brazil, for analyzing deforestation at different spatial scales	DOE Joint Genome Institute (JGI)	Yes	Ga0080680	Metatranscriptome Analysis	Gp0088348	Gs0103008	Environmental	Soil	-10	-62	74915577	[17]
3300006939	567201	Aw:Tropical/Savannah	Tropical	Tropical rainforest soil microbial communities from the Amazon Forest, Brazil, for analyzing deforestation at different spatial scales	DOE Joint Genome Institute (JGI)	Yes	Ga0081244	Metatranscriptome Analysis	Gp0088349	Gs0103008	Environmental	Soil	-10	-62	149048857	[17]
3300009012	18023816	Csb:Temperate/Dry_Summer/Warm_Summer	Temperate	Grasslands soil microbial communities from the Angelo Coastal Reserve, California, USA	DOE Joint Genome Institute (JGI)	Yes	Ga0066710	Metagenome Analysis	Gp0111006	Gs0110119	Environmental	Soil	39.7392	-123.631	8168811103	[29]
3300009686	1818470	ET:Polar/Tundra	Polar/Alpine	Bacterial and archaeal communities from various locations to study Microbial Dark Matter (Phase II)	DOE Joint Genome Institute (JGI)	Yes	Ga0123338	Metagenome Analysis	Gp0141792	Gs0111485	Environmental	Freshwater	81.017	-81.583	977971402	[14]
3300009695	2093514	ET:Polar/Tundra	Polar/Alpine	Bacterial and archaeal communities from various locations to study Microbial Dark Matter (Phase II)	DOE Joint Genome Institute (JGI)	Yes	Ga0123337	Metagenome Analysis	Gp0141791	Gs0111485	Environmental	Freshwater	81.017	-81.583	1191213831	[14]
3300009774	1723962	ET:Polar/Tundra	Polar/Alpine	Bacterial and archaeal communities from various locations to study Microbial Dark Matter (Phase II)	DOE Joint Genome Institute (JGI)	Yes	Ga0123339	Metagenome Analysis	Gp0141793	Gs0111485	Environmental	Freshwater	81.017	-81.583	907025361	[14]
3300009792	6158930	Am:Tropical/Monsoon	Tropical	Tropical forest soil microbial communities from Panama analyzed to predict greenhouse gas emissions	DOE Joint Genome Institute (JGI)	Yes	Ga0126374	Metagenome Analysis	Gp0146725	Gs0114293	Environmental	Soil	9.1086	-79.8436	2688977764	[3]
3300010043	5752390	Am:Tropical/Monsoon	Tropical	Tropical forest soil microbial communities from Panama analyzed to predict greenhouse gas emissions	DOE Joint Genome Institute (JGI)	Yes	Ga0126380	Metagenome Analysis	Gp0146731	Gs0114293	Environmental	Soil	9.1086	-79.8436	2711698855	[3]
3300010046	6432284	Am:Tropical/Monsoon	Tropical	Tropical forest soil microbial communities from Panama analyzed to predict greenhouse gas emissions	DOE Joint Genome Institute (JGI)	Yes	Ga0126384	Metagenome Analysis	Gp0146735	Gs0114293	Environmental	Soil	9.1086	-79.8436	3136640987	[3]
3300010047	6585967	Am:Tropical/Monsoon	Tropical	Tropical forest soil microbial communities from Panama analyzed to predict greenhouse gas emissions	DOE Joint Genome Institute (JGI)	Yes	Ga0126382	Metagenome Analysis	Gp0146733	Gs0114293	Environmental	Soil	9.1086	-79.8436	3090930951	[3]
3300010048	8176366	Am:Tropical/Monsoon	Tropical	Tropical forest soil microbial communities from Panama analyzed to predict greenhouse gas emissions	DOE Joint Genome Institute (JGI)	Yes	Ga0126373	Metagenome Analysis	Gp0146724	Gs0114293	Environmental	Soil	9.1086	-79.8436	4163965087	[3]
3300010060	40120	Csb:Temperate/Dry_Summer/Warm_Summer	Temperate	Grasslands soil microbial communities from the Angelo Coastal Reserve, California, USA	DOE Joint Genome Institute (JGI)	Yes	Ga0127425	Metatranscriptome Analysis	Gp0146832	Gs0110119	Environmental	Soil	39.7181	-123.653	16930772	[29]
3300010062	41667	Csb:Temperate/Dry_Summer/Warm_Summer	Temperate	Grasslands soil microbial communities from the Angelo Coastal Reserve, California, USA	DOE Joint Genome Institute (JGI)	Yes	Ga0127426	Metatranscriptome Analysis	Gp0146833	Gs0110119	Environmental	Soil	39.7181	-123.653	17266245	[29]
3300010063	48199	Csb:Temperate/Dry_Summer/Warm_Summer	Temperate	Grasslands soil microbial communities from the Angelo Coastal Reserve, California, USA	DOE Joint Genome Institute (JGI)	Yes	Ga0127431	Metatranscriptome Analysis	Gp0146838	Gs0110119	Environmental	Soil	39.7181	-123.653	19582543	[29]
3300010064	53484	Csb:Temperate/Dry_Summer/Warm_Summer	Temperate	Grasslands soil microbial communities from the Angelo Coastal Reserve, California, USA	DOE Joint Genome Institute (JGI)	Yes	Ga0127433	Metatranscriptome Analysis	Gp0146840	Gs0110119	Environmental	Soil	39.7181	-123.653	22696859	[29]
3300010065	54186	Csb:Temperate/Dry_Summer/Warm_Summer	Temperate	Grasslands soil microbial communities from the Angelo Coastal Reserve, California, USA	DOE Joint Genome Institute (JGI)	Yes	Ga0127435	Metatranscriptome Analysis	Gp0146842	Gs0110119	Environmental	Soil	39.7181	-123.653	24330384	[29]
3300010070	57102	Csb:Temperate/Dry_Summer/Warm_Summer	Temperate	Grasslands soil microbial communities from the Angelo Coastal Reserve, California, USA	DOE Joint Genome Institute (JGI)	Yes	Ga0127441	Metatranscriptome Analysis	Gp0146848	Gs0110119	Environmental	Soil	39.7181	-123.653	24713078	[29]
3300010071	62685	Csb:Temperate/Dry_Summer/Warm_Summer	Temperate	Grasslands soil microbial communities from the Angelo Coastal Reserve, California, USA	DOE Joint Genome Institute (JGI)	Yes	Ga0127477	Metatranscriptome Analysis	Gp0146884	Gs0110119	Environmental	Soil	39.7181	-123.653	28745426	[29]
3300010072	66315	Csb:Temperate/Dry_Summer/Warm_Summer	Temperate	Grasslands soil microbial communities from the Angelo Coastal Reserve, California, USA	DOE Joint Genome Institute (JGI)	Yes	Ga0127428	Metatranscriptome Analysis	Gp0146835	Gs0110119	Environmental	Soil	39.7181	-123.653	27732287	[29]
3300010075	70251	Csb:Temperate/Dry_Summer/Warm_Summer	Temperate	Grasslands soil microbial communities from the Angelo Coastal Reserve, California, USA	DOE Joint Genome Institute (JGI)	Yes	Ga0127434	Metatranscriptome Analysis	Gp0146841	Gs0110119	Environmental	Soil	39.7181	-123.653	31042189	[29]
3300010076	72954	Csb:Temperate/Dry_Summer/Warm_Summer	Temperate	Grasslands soil microbial communities from the Angelo Coastal Reserve, California, USA	DOE Joint Genome Institute (JGI)	Yes	Ga0127430	Metatranscriptome Analysis	Gp0146837	Gs0110119	Environmental	Soil	39.7181	-123.653	31593099	[29]
3300010077	73218	Csb:Temperate/Dry_Summer/Warm_Summer	Temperate	Grasslands soil microbial communities from the Angelo Coastal Reserve, California, USA	DOE Joint Genome Institute (JGI)	Yes	Ga0127437	Metatranscriptome Analysis	Gp0146844	Gs0110119	Environmental	Soil	39.7181	-123.653	30589374	[29]
3300010078	73329	Csb:Temperate/Dry_Summer/Warm_Summer	Temperate	Grasslands soil microbial communities from the Angelo Coastal Reserve, California, USA	DOE Joint Genome Institute (JGI)	Yes	Ga0127487	Metatranscriptome Analysis	Gp0146894	Gs0110119	Environmental	Soil	39.7181	-123.653	31853130	[29]
3300010079	80650	Csb:Temperate/Dry_Summer/Warm_Summer	Temperate	Grasslands soil microbial communities from the Angelo Coastal Reserve, California, USA	DOE Joint Genome Institute (JGI)	Yes	Ga0127436	Metatranscriptome Analysis	Gp0146843	Gs0110119	Environmental	Soil	39.7181	-123.653	34523745	[29]
3300010080	82847	Csb:Temperate/Dry_Summer/Warm_Summer	Temperate	Grasslands soil microbial communities from the Angelo Coastal Reserve, California, USA	DOE Joint Genome Institute (JGI)	Yes	Ga0127448	Metatranscriptome Analysis	Gp0146855	Gs0110119	Environmental	Soil	39.7181	-123.653	36802657	[29]
3300010083	105827	Csb:Temperate/Dry_Summer/Warm_Summer	Temperate	Grasslands soil microbial communities from the Angelo Coastal Reserve, California, USA	DOE Joint Genome Institute (JGI)	Yes	Ga0127478	Metatranscriptome Analysis	Gp0146885	Gs0110119	Environmental	Soil	39.7181	-123.653	45457502	[29]
3300010084	106040	Csb:Temperate/Dry_Summer/Warm_Summer	Temperate	Grasslands soil microbial communities from the Angelo Coastal Reserve, California, USA	DOE Joint Genome Institute (JGI)	Yes	Ga0127461	Metatranscriptome Analysis	Gp0146868	Gs0110119	Environmental	Soil	39.7181	-123.653	44670220	[29]
3300010085	106476	Csb:Temperate/Dry_Summer/Warm_Summer	Temperate	Grasslands soil microbial communities from the Angelo Coastal Reserve, California, USA	DOE Joint Genome Institute (JGI)	Yes	Ga0127445	Metatranscriptome Analysis	Gp0146852	Gs0110119	Environmental	Soil	39.7181	-123.653	47446399	[29]
3300010086	109189	Csb:Temperate/Dry_Summer/Warm_Summer	Temperate	Grasslands soil microbial communities from the Angelo Coastal Reserve, California, USA	DOE Joint Genome Institute (JGI)	Yes	Ga0127496	Metatranscriptome Analysis	Gp0146903	Gs0110119	Environmental	Soil	39.7181	-123.653	47009941	[29]
3300010087	112934	Csb:Temperate/Dry_Summer/Warm_Summer	Temperate	Grasslands soil microbial communities from the Angelo Coastal Reserve, California, USA	DOE Joint Genome Institute (JGI)	Yes	Ga0127492	Metatranscriptome Analysis	Gp0146899	Gs0110119	Environmental	Soil	39.7181	-123.653	48258160	[29]
3300010090	122764	Csb:Temperate/Dry_Summer/Warm_Summer	Temperate	Grasslands soil microbial communities from the Angelo Coastal Reserve, California, USA	DOE Joint Genome Institute (JGI)	Yes	Ga0127471	Metatranscriptome Analysis	Gp0146878	Gs0110119	Environmental	Soil	39.7181	-123.653	52678502	[29]
3300010096	131534	Csb:Temperate/Dry_Summer/Warm_Summer	Temperate	Grasslands soil microbial communities from the Angelo Coastal Reserve, California, USA	DOE Joint Genome Institute (JGI)	Yes	Ga0127473	Metatranscriptome Analysis	Gp0146880	Gs0110119	Environmental	Soil	39.7181	-123.653	55665320	[29]
3300010097	133546	Csb:Temperate/Dry_Summer/Warm_Summer	Temperate	Grasslands soil microbial communities from the Angelo Coastal Reserve, California, USA	DOE Joint Genome Institute (JGI)	Yes	Ga0127501	Metatranscriptome Analysis	Gp0146908	Gs0110119	Environmental	Soil	39.7181	-123.653	56733820	[29]
3300010098	134187	Csb:Temperate/Dry_Summer/Warm_Summer	Temperate	Grasslands soil microbial communities from the Angelo Coastal Reserve, California, USA	DOE Joint Genome Institute (JGI)	Yes	Ga0127463	Metatranscriptome Analysis	Gp0146870	Gs0110119	Environmental	Soil	39.7181	-123.653	56944917	[29]
3300010100	135823	Csb:Temperate/Dry_Summer/Warm_Summer	Temperate	Grasslands soil microbial communities from the Angelo Coastal Reserve, California, USA	DOE Joint Genome Institute (JGI)	Yes	Ga0127440	Metatranscriptome Analysis	Gp0146847	Gs0110119	Environmental	Soil	39.7181	-123.653	60060728	[29]
3300010104	147675	Csb:Temperate/Dry_Summer/Warm_Summer	Temperate	Grasslands soil microbial communities from the Angelo Coastal Reserve, California, USA	DOE Joint Genome Institute (JGI)	Yes	Ga0127446	Metatranscriptome Analysis	Gp0146853	Gs0110119	Environmental	Soil	39.7181	-123.653	63304014	[29]
3300010105	152311	Csb:Temperate/Dry_Summer/Warm_Summer	Temperate	Grasslands soil microbial communities from the Angelo Coastal Reserve, California, USA	DOE Joint Genome Institute (JGI)	Yes	Ga0127470	Metatranscriptome Analysis	Gp0146877	Gs0110119	Environmental	Soil	39.7181	-123.653	65251329	[29]
3300010108	155190	Csb:Temperate/Dry_Summer/Warm_Summer	Temperate	Grasslands soil microbial communities from the Angelo Coastal Reserve, California, USA	DOE Joint Genome Institute (JGI)	Yes	Ga0127474	Metatranscriptome Analysis	Gp0146881	Gs0110119	Environmental	Soil	39.7181	-123.653	65891624	[29]
3300010109	156969	Csb:Temperate/Dry_Summer/Warm_Summer	Temperate	Grasslands soil microbial communities from the Angelo Coastal Reserve, California, USA	DOE Joint Genome Institute (JGI)	Yes	Ga0127497	Metatranscriptome Analysis	Gp0146904	Gs0110119	Environmental	Soil	39.7181	-123.653	67096479	[29]
3300010114	167760	Csb:Temperate/Dry_Summer/Warm_Summer	Temperate	Grasslands soil microbial communities from the Angelo Coastal Reserve, California, USA	DOE Joint Genome Institute (JGI)	Yes	Ga0127460	Metatranscriptome Analysis	Gp0146867	Gs0110119	Environmental	Soil	39.7181	-123.653	70420627	[29]
3300010115	168094	Csb:Temperate/Dry_Summer/Warm_Summer	Temperate	Grasslands soil microbial communities from the Angelo Coastal Reserve, California, USA	DOE Joint Genome Institute (JGI)	Yes	Ga0127495	Metatranscriptome Analysis	Gp0146902	Gs0110119	Environmental	Soil	39.7181	-123.653	71465524	[29]
3300010118	174603	Csb:Temperate/Dry_Summer/Warm_Summer	Temperate	Grasslands soil microbial communities from the Angelo Coastal Reserve, California, USA	DOE Joint Genome Institute (JGI)	Yes	Ga0127465	Metatranscriptome Analysis	Gp0146872	Gs0110119	Environmental	Soil	39.7181	-123.653	74445125	[29]
3300010119	176182	Csb:Temperate/Dry_Summer/Warm_Summer	Temperate	Grasslands soil microbial communities from the Angelo Coastal Reserve, California, USA	DOE Joint Genome Institute (JGI)	Yes	Ga0127452	Metatranscriptome Analysis	Gp0146859	Gs0110119	Environmental	Soil	39.7181	-123.653	74912064	[29]
3300010120	176280	Csb:Temperate/Dry_Summer/Warm_Summer	Temperate	Grasslands soil microbial communities from the Angelo Coastal Reserve, California, USA	DOE Joint Genome Institute (JGI)	Yes	Ga0127451	Metatranscriptome Analysis	Gp0146858	Gs0110119	Environmental	Soil	39.7181	-123.653	74941076	[29]
3300010121	178354	Csb:Temperate/Dry_Summer/Warm_Summer	Temperate	Grasslands soil microbial communities from the Angelo Coastal Reserve, California, USA	DOE Joint Genome Institute (JGI)	Yes	Ga0127438	Metatranscriptome Analysis	Gp0146845	Gs0110119	Environmental	Soil	39.7181	-123.653	75077539	[29]
3300010125	186747	Csb:Temperate/Dry_Summer/Warm_Summer	Temperate	Grasslands soil microbial communities from the Angelo Coastal Reserve, California, USA	DOE Joint Genome Institute (JGI)	Yes	Ga0127443	Metatranscriptome Analysis	Gp0146850	Gs0110119	Environmental	Soil	39.7181	-123.653	78525924	[29]
3300010128	193322	Csb:Temperate/Dry_Summer/Warm_Summer	Temperate	Grasslands soil microbial communities from the Angelo Coastal Reserve, California, USA	DOE Joint Genome Institute (JGI)	Yes	Ga0127486	Metatranscriptome Analysis	Gp0146893	Gs0110119	Environmental	Soil	39.7181	-123.653	82788339	[29]
3300010130	197997	Csb:Temperate/Dry_Summer/Warm_Summer	Temperate	Grasslands soil microbial communities from the Angelo Coastal Reserve, California, USA	DOE Joint Genome Institute (JGI)	Yes	Ga0127493	Metatranscriptome Analysis	Gp0146900	Gs0110119	Environmental	Soil	39.7181	-123.653	82971057	[29]
3300010134	212432	Csb:Temperate/Dry_Summer/Warm_Summer	Temperate	Grasslands soil microbial communities from the Angelo Coastal Reserve, California, USA	DOE Joint Genome Institute (JGI)	Yes	Ga0127484	Metatranscriptome Analysis	Gp0146891	Gs0110119	Environmental	Soil	39.7181	-123.653	90969560	[29]
3300010136	219586	Csb:Temperate/Dry_Summer/Warm_Summer	Temperate	Grasslands soil microbial communities from the Angelo Coastal Reserve, California, USA	DOE Joint Genome Institute (JGI)	Yes	Ga0127447	Metatranscriptome Analysis	Gp0146854	Gs0110119	Environmental	Soil	39.7181	-123.653	93720500	[29]
3300010139	247615	Csb:Temperate/Dry_Summer/Warm_Summer	Temperate	Grasslands soil microbial communities from the Angelo Coastal Reserve, California, USA	DOE Joint Genome Institute (JGI)	Yes	Ga0127464	Metatranscriptome Analysis	Gp0146871	Gs0110119	Environmental	Soil	39.7181	-123.653	104561872	[29]
3300010141	287069	Csb:Temperate/Dry_Summer/Warm_Summer	Temperate	Grasslands soil microbial communities from the Angelo Coastal Reserve, California, USA	DOE Joint Genome Institute (JGI)	Yes	Ga0127499	Metatranscriptome Analysis	Gp0146906	Gs0110119	Environmental	Soil	39.7181	-123.653	122256678	[29]
3300010143	361022	Aw:Tropical/Savannah	Tropical	Soil microbial communities from various locations in USA and Cambodia to study soil gas exchange rates	DOE Joint Genome Institute (JGI)	Yes	Ga0126322	Metatranscriptome Analysis	Gp0146685	Gs0120350	Environmental	Soil	11.5058	105.009	146941622
3300010145	605969	Aw:Tropical/Savannah	Tropical	Soil microbial communities from various locations in USA and Cambodia to study soil gas exchange rates	DOE Joint Genome Institute (JGI)	Yes	Ga0126321	Metatranscriptome Analysis	Gp0146684	Gs0120350	Environmental	Soil	20.147	-155.834	244931251
3300010301	1660244	Csb:Temperate/Dry_Summer/Warm_Summer	Temperate	Grasslands soil microbial communities from the Angelo Coastal Reserve, California, USA	DOE Joint Genome Institute (JGI)	Yes	Ga0134070	Metagenome Analysis	Gp0153801	Gs0110119	Environmental	Soil	39.7181	-123.653	731348176	[29]
3300010322	1812490	Csb:Temperate/Dry_Summer/Warm_Summer	Temperate	Grasslands soil microbial communities from the Angelo Coastal Reserve, California, USA	DOE Joint Genome Institute (JGI)	Yes	Ga0134084	Metagenome Analysis	Gp0153815	Gs0110119	Environmental	Soil	39.7181	-123.653	749605356	[29]
3300010323	1815429	Csb:Temperate/Dry_Summer/Warm_Summer	Temperate	Grasslands soil microbial communities from the Angelo Coastal Reserve, California, USA	DOE Joint Genome Institute (JGI)	Yes	Ga0134086	Metagenome Analysis	Gp0153817	Gs0110119	Environmental	Soil	39.7181	-123.653	783699490	[29]
3300010333	2525622	Csb:Temperate/Dry_Summer/Warm_Summer	Temperate	Grasslands soil microbial communities from the Angelo Coastal Reserve, California, USA	DOE Joint Genome Institute (JGI)	Yes	Ga0134080	Metagenome Analysis	Gp0153811	Gs0110119	Environmental	Soil	39.7181	-123.653	1091061613	[29]
3300010337	2848737	Csb:Temperate/Dry_Summer/Warm_Summer	Temperate	Grasslands soil microbial communities from the Angelo Coastal Reserve, California, USA	DOE Joint Genome Institute (JGI)	Yes	Ga0134062	Metagenome Analysis	Gp0153793	Gs0110119	Environmental	Soil	39.7181	-123.653	1234957420	[29]
3300010358	8593725	Am:Tropical/Monsoon	Tropical	Tropical forest soil microbial communities from Panama analyzed to predict greenhouse gas emissions	DOE Joint Genome Institute (JGI)	Yes	Ga0126370	Metagenome Analysis	Gp0146721	Gs0114293	Environmental	Soil	9.1086	-79.8436	3798727675	[3]
3300010359	10198724	Am:Tropical/Monsoon	Tropical	Tropical forest soil microbial communities from Panama analyzed to predict greenhouse gas emissions	DOE Joint Genome Institute (JGI)	Yes	Ga0126376	Metagenome Analysis	Gp0146727	Gs0114293	Environmental	Soil	9.1086	-79.8436	4552383874	[3]
3300010360	10202699	Am:Tropical/Monsoon	Tropical	Tropical forest soil microbial communities from Panama analyzed to predict greenhouse gas emissions	DOE Joint Genome Institute (JGI)	Yes	Ga0126372	Metagenome Analysis	Gp0146723	Gs0114293	Environmental	Soil	9.1086	-79.8436	4565641945	[3]
3300010361	10505257	Am:Tropical/Monsoon	Tropical	Tropical forest soil microbial communities from Panama analyzed to predict greenhouse gas emissions	DOE Joint Genome Institute (JGI)	Yes	Ga0126378	Metagenome Analysis	Gp0146729	Gs0114293	Environmental	Soil	9.1086	-79.8436	4987660409	[3]
3300010362	11165149	Am:Tropical/Monsoon	Tropical	Tropical forest soil microbial communities from Panama analyzed to predict greenhouse gas emissions	DOE Joint Genome Institute (JGI)	Yes	Ga0126377	Metagenome Analysis	Gp0146728	Gs0114293	Environmental	Soil	9.1086	-79.8436	5105871920	[3]
3300010366	11792652	Am:Tropical/Monsoon	Tropical	Tropical forest soil microbial communities from Panama analyzed to predict greenhouse gas emissions	DOE Joint Genome Institute (JGI)	Yes	Ga0126379	Metagenome Analysis	Gp0146730	Gs0114293	Environmental	Soil	9.1086	-79.8436	5407103522	[3]
3300010376	15575499	Am:Tropical/Monsoon	Tropical	Tropical forest soil microbial communities from Panama analyzed to predict greenhouse gas emissions	DOE Joint Genome Institute (JGI)	Yes	Ga0126381	Metagenome Analysis	Gp0146732	Gs0114293	Environmental	Soil	9.1086	-79.8436	7553610374	[3]
3300010398	11466573	Am:Tropical/Monsoon	Tropical	Tropical forest soil microbial communities from Panama analyzed to predict greenhouse gas emissions	DOE Joint Genome Institute (JGI)	Yes	Ga0126383	Metagenome Analysis	Gp0146734	Gs0114293	Environmental	Soil	9.1086	-79.8436	5228931836	[3]
3300010407	14291	Aw:Tropical/Savannah	Tropical	Microbial communities from soil contaminated with neutral mine drainage from mine ??rea in Canaa dos Carajas, Brazil	Illumina	Yes	Ga0136843	Metagenome Analysis	Gp0155389	Gs0121456	Environmental	Soil	-6.42917	-50.0661	5467419
3300010408	38644	Aw:Tropical/Savannah	Tropical	Microbial communities from soil contaminated with neutral mine drainage from mine ??rea in Canaa dos Carajas, Brazil	Illumina	Yes	Ga0137020	Metagenome Analysis	Gp0155390	Gs0121456	Environmental	Soil	-6.42917	-50.0661	15348415
3300010863	389958	Am:Tropical/Monsoon	Tropical	Tropical forest soil microbial communities from Panama analyzed to predict greenhouse gas emissions	DOE Joint Genome Institute (JGI)	Yes	Ga0124850	Metagenome Analysis	Gp0111268	Gs0114293	Environmental	Soil	9.1086	-79.8436	232586881	[3]
3300010905	175944	Csb:Temperate/Dry_Summer/Warm_Summer	Temperate	Grasslands soil microbial communities from the Angelo Coastal Reserve, California, USA	DOE Joint Genome Institute (JGI)	Yes	Ga0138112	Metatranscriptome Analysis	Gp0156525	Gs0110119	Environmental	Soil	39.7181	-123.653	75227724	[29]
3300011333	1585529	Csb:Temperate/Dry_Summer/Warm_Summer	Temperate	Soil microbial communities from various locations in USA and Cambodia to study soil gas exchange rates	DOE Joint Genome Institute (JGI)	Yes	Ga0127502	Metatranscriptome Analysis	Gp0146909	Gs0120350	Environmental	Soil	37.4289	-122.18	681529179
3300011367	12652	ET:Polar/Tundra	Polar/Alpine	Permafrost microbial communities from the Kolyma-Indigirka Lowland, Siberia, Russia	Institute of Physicochemical and Biological Problems in Soil Science	Yes	Ga0120176	Metagenome Analysis	Gp0137589	Gs0114369	Environmental	Soil	68.7167	158.9	3781806
3300011557	35091	ET:Polar/Tundra	Polar/Alpine	Permafrost microbial communities from the Kolyma-Indigirka Lowland, Siberia, Russia	Institute of Physicochemical and Biological Problems in Soil Science	Yes	Ga0120177	Metagenome Analysis	Gp0137591	Gs0114369	Environmental	Soil	68.7167	158.9	11064975
3300011969	185212	ET:Polar/Tundra	Polar/Alpine	Permafrost microbial communities from Nunavut, Canada to study carbon cycling	University of Tennessee	Yes	Ga0120166	Metagenome Analysis	Gp0137579	Gs0118621	Environmental	Soil	79.63	-99.72	84650482
3300011971	236623	ET:Polar/Tundra	Polar/Alpine	Permafrost microbial communities from Nunavut, Canada to study carbon cycling	University of Tennessee	Yes	Ga0120175	Metagenome Analysis	Gp0137588	Gs0118621	Environmental	Soil	79.63	-99.72	103125562
3300011987	355185	ET:Polar/Tundra	Polar/Alpine	Permafrost microbial communities from Nunavut, Canada to study carbon cycling	University of Tennessee	Yes	Ga0120164	Metagenome Analysis	Gp0137577	Gs0118621	Environmental	Soil	79.63	-99.72	164076072
3300011991	419169	ET:Polar/Tundra	Polar/Alpine	Permafrost microbial communities from Nunavut, Canada to study carbon cycling, Canada: Axel Heiberg Island, Nunavut	University of Tennessee	Yes	Ga0120153	Metagenome Analysis	Gp0137566	Gs0118621	Environmental	Soil	79.63	-99.72	206403036
3300011992	454309	ET:Polar/Tundra	Polar/Alpine	Permafrost microbial communities from Nunavut, Canada to study carbon cycling	University of Tennessee	Yes	Ga0120146	Metagenome Analysis	Gp0137559	Gs0118621	Environmental	Soil	79.63	-99.72	198310639
3300011993	489188	Cfa:Temperate/Without_dry_season/Hot_Summer	Temperate	Terrestrial microbial communites from a soil warming plot in Okalahoma, USA	Georgia Institute of Technology	Yes	Ga0120182	Metagenome Analysis	Gp0137597	Gs0118622	Environmental	Soil	34.9757	-97.519	146772501
3300011994	516951	ET:Polar/Tundra	Polar/Alpine	Permafrost microbial communities from Nunavut, Canada to study carbon cycling	University of Tennessee	Yes	Ga0120157	Metagenome Analysis	Gp0137570	Gs0118621	Environmental	Soil	79.63	-99.72	245598513
3300011996	576243	ET:Polar/Tundra	Polar/Alpine	Permafrost microbial communities from Nunavut, Canada to study carbon cycling, Canada: Axel Heiberg Island, Nunavut	University of Tennessee	Yes	Ga0120156	Metagenome Analysis	Gp0137569	Gs0118621	Environmental	Soil	79.63	-99.72	237170490
3300011997	609942	ET:Polar/Tundra	Polar/Alpine	Permafrost microbial communities from Nunavut, Canada to study carbon cycling	University of Tennessee	Yes	Ga0120162	Metagenome Analysis	Gp0137575	Gs0118621	Environmental	Soil	79.63	-99.72	301564491
3300011998	610097	ET:Polar/Tundra	Polar/Alpine	Permafrost microbial communities from Nunavut, Canada to study carbon cycling	University of Tennessee	Yes	Ga0120114	Metagenome Analysis	Gp0137527	Gs0118621	Environmental	Soil	79.63	-99.72	253269003
3300011999	611905	ET:Polar/Tundra	Polar/Alpine	Permafrost microbial communities from Nunavut, Canada to study carbon cycling	University of Tennessee	Yes	Ga0120148	Metagenome Analysis	Gp0137561	Gs0118621	Environmental	Soil	79.63	-99.72	260402110
3300012001	641726	ET:Polar/Tundra	Polar/Alpine	Permafrost microbial communities from Nunavut, Canada to study carbon cycling, Canada: Axel Heiberg Island, Nunavut	University of Tennessee	Yes	Ga0120167	Metagenome Analysis	Gp0137580	Gs0118621	Environmental	Soil	79.63	-99.72	279007874
3300012003	680515	ET:Polar/Tundra	Polar/Alpine	Permafrost microbial communities from Nunavut, Canada to study carbon cycling	University of Tennessee	Yes	Ga0120163	Metagenome Analysis	Gp0137576	Gs0118621	Environmental	Soil	79.63	-99.72	327204874
3300012004	701105	ET:Polar/Tundra	Polar/Alpine	Permafrost microbial communities from Nunavut, Canada to study carbon cycling	University of Tennessee	Yes	Ga0120134	Metagenome Analysis	Gp0137547	Gs0118621	Environmental	Soil	79.63	-99.72	249668449
3300012005	750330	ET:Polar/Tundra	Polar/Alpine	Permafrost microbial communities from Nunavut, Canada to study carbon cycling	University of Tennessee	Yes	Ga0120161	Metagenome Analysis	Gp0137574	Gs0118621	Environmental	Soil	79.63	-99.72	388366379
3300012008	797241	ET:Polar/Tundra	Polar/Alpine	Permafrost microbial communities from Nunavut, Canada to study carbon cycling	University of Tennessee	Yes	Ga0120174	Metagenome Analysis	Gp0137587	Gs0118621	Environmental	Soil	79.63	-99.72	347265445
3300012010	839526	ET:Polar/Tundra	Polar/Alpine	Permafrost microbial communities from Nunavut, Canada to study carbon cycling	University of Tennessee	Yes	Ga0120118	Metagenome Analysis	Gp0137531	Gs0118621	Environmental	Soil	79.63	-99.72	357969791
3300012011	845141	ET:Polar/Tundra	Polar/Alpine	Permafrost microbial communities from Nunavut, Canada to study carbon cycling	University of Tennessee	Yes	Ga0120152	Metagenome Analysis	Gp0137565	Gs0118621	Environmental	Soil	79.63	-99.72	408377547
3300012014	987417	ET:Polar/Tundra	Polar/Alpine	Permafrost microbial communities from Nunavut, Canada to study carbon cycling, Canada: Axel Heiberg Island, Nunavut	University of Tennessee	Yes	Ga0120159	Metagenome Analysis	Gp0137572	Gs0118621	Environmental	Soil	79.63	-99.72	456219498
3300012015	1009484	Cfa:Temperate/Without_dry_season/Hot_Summer	Temperate	Terrestrial microbial communites from a soil warming plot in Okalahoma, USA	Georgia Institute of Technology	Yes	Ga0120187	Metagenome Analysis	Gp0137602	Gs0118622	Environmental	Soil	34.9757	-97.519	298933169
3300012019	1180903	ET:Polar/Tundra	Polar/Alpine	Permafrost microbial communities from Nunavut, Canada to study carbon cycling	University of Tennessee	Yes	Ga0120139	Metagenome Analysis	Gp0137552	Gs0118621	Environmental	Soil	79.63	-99.72	450340385
3300012021	1341379	Cfa:Temperate/Without_dry_season/Hot_Summer	Temperate	Terrestrial microbial communites from a soil warming plot in Okalahoma, USA	Georgia Institute of Technology	Yes	Ga0120192	Metagenome Analysis	Gp0137610	Gs0118622	Environmental	Soil	34.9757	-97.519	430348090
3300012022	1946541	Cfa:Temperate/Without_dry_season/Hot_Summer	Temperate	Terrestrial microbial communites from a soil warming plot in Okalahoma, USA	Georgia Institute of Technology	Yes	Ga0120191	Metagenome Analysis	Gp0137609	Gs0118622	Environmental	Soil	34.9757	-97.519	595837332
3300012042	1108965	EF:Polar/Frost	Polar/Alpine	Polar desert microbial communities from Antarctic Dry Valleys	DOE Joint Genome Institute (JGI)	Yes	Ga0136627	Metagenome Analysis	Gp0154624	Gs0053075	Environmental	Freshwater	-78.0853	163.805	514386820	[13]
3300012043	1667134	EF:Polar/Frost	Polar/Alpine	Polar desert microbial communities from Antarctic Dry Valleys	DOE Joint Genome Institute (JGI)	Yes	Ga0136631	Metagenome Analysis	Gp0154628	Gs0053075	Environmental	Freshwater	-78.1246	164.09	746337424	[13]
3300012044	1601818	EF:Polar/Frost	Polar/Alpine	Polar desert microbial communities from Antarctic Dry Valleys	DOE Joint Genome Institute (JGI)	Yes	Ga0136636	Metagenome Analysis	Gp0154633	Gs0053075	Environmental	Freshwater	-78.0729	163.719	839293875	[13]
3300012045	1696950	EF:Polar/Frost	Polar/Alpine	Polar desert microbial communities from Antarctic Dry Valleys	DOE Joint Genome Institute (JGI)	Yes	Ga0136623	Metagenome Analysis	Gp0154620	Gs0053075	Environmental	Freshwater	-78.078	163.721	785076910	[13]
3300012046	1800040	EF:Polar/Frost	Polar/Alpine	Polar desert microbial communities from Antarctic Dry Valleys	DOE Joint Genome Institute (JGI)	Yes	Ga0136634	Metagenome Analysis	Gp0154631	Gs0053075	Environmental	Freshwater	-78.0467	163.682	817562600	[13]
3300012091	1299321	EF:Polar/Frost	Polar/Alpine	Polar desert microbial communities from Antarctic Dry Valleys	DOE Joint Genome Institute (JGI)	Yes	Ga0136625	Metagenome Analysis	Gp0154622	Gs0053075	Environmental	Freshwater	-78.0872	163.768	573817175	[13]
3300012092	1448922	EF:Polar/Frost	Polar/Alpine	Polar desert microbial communities from Antarctic Dry Valleys	DOE Joint Genome Institute (JGI)	Yes	Ga0136621	Metagenome Analysis	Gp0154618	Gs0053075	Environmental	Freshwater	-78.0795	163.805	681401605	[13]
3300012093	1839415	EF:Polar/Frost	Polar/Alpine	Polar desert microbial communities from Antarctic Dry Valleys	DOE Joint Genome Institute (JGI)	Yes	Ga0136632	Metagenome Analysis	Gp0154629	Gs0053075	Environmental	Freshwater	-78.1266	163.967	856706799	[13]
3300012094	2036446	EF:Polar/Frost	Polar/Alpine	Polar desert microbial communities from Antarctic Dry Valleys	DOE Joint Genome Institute (JGI)	Yes	Ga0136638	Metagenome Analysis	Gp0154635	Gs0053075	Environmental	Freshwater	-78.0741	163.892	939158697	[13]
3300012183	1163852	EF:Polar/Frost	Polar/Alpine	Polar desert microbial communities from Antarctic Dry Valleys	DOE Joint Genome Institute (JGI)	Yes	Ga0136624	Metagenome Analysis	Gp0154621	Gs0053075	Environmental	Freshwater	-78.0779	164.12	532643546	[13]
3300012184	1345267	EF:Polar/Frost	Polar/Alpine	Polar desert microbial communities from Antarctic Dry Valleys	DOE Joint Genome Institute (JGI)	Yes	Ga0136610	Metagenome Analysis	Gp0154607	Gs0053075	Environmental	Freshwater	-78.0306	163.717	590311862	[13]
3300012185	1523026	EF:Polar/Frost	Polar/Alpine	Polar desert microbial communities from Antarctic Dry Valleys	DOE Joint Genome Institute (JGI)	Yes	Ga0136619	Metagenome Analysis	Gp0154616	Gs0053075	Environmental	Freshwater	-78.0624	163.832	687481136	[13]
3300012186	1721004	EF:Polar/Frost	Polar/Alpine	Polar desert microbial communities from Antarctic Dry Valleys	DOE Joint Genome Institute (JGI)	Yes	Ga0136620	Metagenome Analysis	Gp0154617	Gs0053075	Environmental	Freshwater	-78.0727	164.06	822312114	[13]
3300012187	1749225	EF:Polar/Frost	Polar/Alpine	Polar desert microbial communities from Antarctic Dry Valleys	DOE Joint Genome Institute (JGI)	Yes	Ga0136622	Metagenome Analysis	Gp0154619	Gs0053075	Environmental	Freshwater	-78.0824	163.75	806250750	[13]
3300012188	1850995	EF:Polar/Frost	Polar/Alpine	Polar desert microbial communities from Antarctic Dry Valleys	DOE Joint Genome Institute (JGI)	Yes	Ga0136618	Metagenome Analysis	Gp0154615	Gs0053075	Environmental	Freshwater	-78.059	163.688	853015893	[13]
3300012224	333283	Csb:Temperate/Dry_Summer/Warm_Summer	Temperate	Grasslands soil microbial communities from the Angelo Coastal Reserve, California, USA	DOE Joint Genome Institute (JGI)	Yes	Ga0134028	Metatranscriptome Analysis	Gp0153759	Gs0110119	Environmental	Soil	39.7181	-123.653	137029129	[29]
3300012371	229159	Csb:Temperate/Dry_Summer/Warm_Summer	Temperate	Grasslands soil microbial communities from the Angelo Coastal Reserve, California, USA	DOE Joint Genome Institute (JGI)	Yes	Ga0134022	Metatranscriptome Analysis	Gp0153753	Gs0110119	Environmental	Soil	39.7181	-123.653	99332642	[29]
3300012372	233680	Csb:Temperate/Dry_Summer/Warm_Summer	Temperate	Grasslands soil microbial communities from the Angelo Coastal Reserve, California, USA	DOE Joint Genome Institute (JGI)	Yes	Ga0134037	Metatranscriptome Analysis	Gp0153768	Gs0110119	Environmental	Soil	39.7181	-123.653	100412013	[29]
3300012375	279042	Csb:Temperate/Dry_Summer/Warm_Summer	Temperate	Grasslands soil microbial communities from the Angelo Coastal Reserve, California, USA	DOE Joint Genome Institute (JGI)	Yes	Ga0134034	Metatranscriptome Analysis	Gp0153765	Gs0110119	Environmental	Soil	39.7181	-123.653	115299066	[29]
3300012376	281061	Csb:Temperate/Dry_Summer/Warm_Summer	Temperate	Grasslands soil microbial communities from the Angelo Coastal Reserve, California, USA	DOE Joint Genome Institute (JGI)	Yes	Ga0134032	Metatranscriptome Analysis	Gp0153763	Gs0110119	Environmental	Soil	39.7181	-123.653	120623702	[29]
3300012379	292579	Csb:Temperate/Dry_Summer/Warm_Summer	Temperate	Grasslands soil microbial communities from the Angelo Coastal Reserve, California, USA	DOE Joint Genome Institute (JGI)	Yes	Ga0134058	Metatranscriptome Analysis	Gp0153789	Gs0110119	Environmental	Soil	39.7181	-123.653	120710572	[29]
3300012382	315549	Csb:Temperate/Dry_Summer/Warm_Summer	Temperate	Grasslands soil microbial communities from the Angelo Coastal Reserve, California, USA	DOE Joint Genome Institute (JGI)	Yes	Ga0134038	Metatranscriptome Analysis	Gp0153769	Gs0110119	Environmental	Soil	39.7181	-123.653	129573992	[29]
3300012386	331302	Csb:Temperate/Dry_Summer/Warm_Summer	Temperate	Grasslands soil microbial communities from the Angelo Coastal Reserve, California, USA	DOE Joint Genome Institute (JGI)	Yes	Ga0134046	Metatranscriptome Analysis	Gp0153777	Gs0110119	Environmental	Soil	39.7181	-123.653	139646847	[29]
3300012392	369935	Csb:Temperate/Dry_Summer/Warm_Summer	Temperate	Grasslands soil microbial communities from the Angelo Coastal Reserve, California, USA	DOE Joint Genome Institute (JGI)	Yes	Ga0134043	Metatranscriptome Analysis	Gp0153774	Gs0110119	Environmental	Soil	39.7181	-123.653	155772952	[29]
3300012396	396754	Csb:Temperate/Dry_Summer/Warm_Summer	Temperate	Grasslands soil microbial communities from the Angelo Coastal Reserve, California, USA	DOE Joint Genome Institute (JGI)	Yes	Ga0134057	Metatranscriptome Analysis	Gp0153788	Gs0110119	Environmental	Soil	39.7181	-123.653	166031948	[29]
3300012401	453642	Csb:Temperate/Dry_Summer/Warm_Summer	Temperate	Grasslands soil microbial communities from the Angelo Coastal Reserve, California, USA	DOE Joint Genome Institute (JGI)	Yes	Ga0134055	Metatranscriptome Analysis	Gp0153786	Gs0110119	Environmental	Soil	39.7181	-123.653	187008005	[29]
3300012405	490628	Csb:Temperate/Dry_Summer/Warm_Summer	Temperate	Grasslands soil microbial communities from the Angelo Coastal Reserve, California, USA	DOE Joint Genome Institute (JGI)	Yes	Ga0134041	Metatranscriptome Analysis	Gp0153772	Gs0110119	Environmental	Soil	39.7181	-123.653	203218687	[29]
3300012474	173063	Cfa:Temperate/Without_dry_season/Hot_Summer	Temperate	Arabidopsis, maize, boechera and miscanthus rhizosphere microbial communities from different US locations	DOE Joint Genome Institute (JGI)	Yes	Ga0157356	Metagenome Analysis	Gp0177638	Gs0053073	Environmental	Soil	35.9076	-79.0506	63727873
3300012479	209084	Cfa:Temperate/Without_dry_season/Hot_Summer	Temperate	Arabidopsis, maize, boechera and miscanthus rhizosphere microbial communities from different US locations	DOE Joint Genome Institute (JGI)	Yes	Ga0157348	Metagenome Analysis	Gp0177630	Gs0053073	Environmental	Soil	35.9076	-79.0506	76441298
3300012484	243784	Cfa:Temperate/Without_dry_season/Hot_Summer	Temperate	Arabidopsis, maize, boechera and miscanthus rhizosphere microbial communities from different US locations	DOE Joint Genome Institute (JGI)	Yes	Ga0157333	Metagenome Analysis	Gp0177615	Gs0053073	Environmental	Soil	35.9076	-79.0506	89354989
3300012486	247916	Cfa:Temperate/Without_dry_season/Hot_Summer	Temperate	Arabidopsis, maize, boechera and miscanthus rhizosphere microbial communities from different US locations	DOE Joint Genome Institute (JGI)	Yes	Ga0157331	Metagenome Analysis	Gp0177613	Gs0053073	Environmental	Soil	35.9076	-79.0506	90278842
3300012489	260757	Cfa:Temperate/Without_dry_season/Hot_Summer	Temperate	Arabidopsis, maize, boechera and miscanthus rhizosphere microbial communities from different US locations	DOE Joint Genome Institute (JGI)	Yes	Ga0157349	Metagenome Analysis	Gp0177631	Gs0053073	Environmental	Soil	35.9076	-79.0506	97416919
3300012493	274595	Cfa:Temperate/Without_dry_season/Hot_Summer	Temperate	Arabidopsis, maize, boechera and miscanthus rhizosphere microbial communities from different US locations	DOE Joint Genome Institute (JGI)	Yes	Ga0157355	Metagenome Analysis	Gp0177637	Gs0053073	Environmental	Soil	35.9076	-79.0506	101154304
3300012496	296408	Cfa:Temperate/Without_dry_season/Hot_Summer	Temperate	Arabidopsis, maize, boechera and miscanthus rhizosphere microbial communities from different US locations	DOE Joint Genome Institute (JGI)	Yes	Ga0157353	Metagenome Analysis	Gp0177635	Gs0053073	Environmental	Soil	35.9076	-79.0506	109606572
3300012499	337326	Cfa:Temperate/Without_dry_season/Hot_Summer	Temperate	Arabidopsis, maize, boechera and miscanthus rhizosphere microbial communities from different US locations	DOE Joint Genome Institute (JGI)	Yes	Ga0157350	Metagenome Analysis	Gp0177632	Gs0053073	Environmental	Soil	35.9076	-79.0506	124660043
3300012501	352020	Cfa:Temperate/Without_dry_season/Hot_Summer	Temperate	Arabidopsis, maize, boechera and miscanthus rhizosphere microbial communities from different US locations	DOE Joint Genome Institute (JGI)	Yes	Ga0157351	Metagenome Analysis	Gp0177633	Gs0053073	Environmental	Soil	35.9076	-79.0506	132863323
3300012509	421523	Cfa:Temperate/Without_dry_season/Hot_Summer	Temperate	Arabidopsis, maize, boechera and miscanthus rhizosphere microbial communities from different US locations	DOE Joint Genome Institute (JGI)	Yes	Ga0157334	Metagenome Analysis	Gp0177616	Gs0053073	Environmental	Soil	35.9076	-79.0506	158887335
3300012511	453618	Cfa:Temperate/Without_dry_season/Hot_Summer	Temperate	Arabidopsis, maize, boechera and miscanthus rhizosphere microbial communities from different US locations	DOE Joint Genome Institute (JGI)	Yes	Ga0157332	Metagenome Analysis	Gp0177614	Gs0053073	Environmental	Soil	35.9076	-79.0506	172460209
3300012514	478681	Cfa:Temperate/Without_dry_season/Hot_Summer	Temperate	Arabidopsis, maize, boechera and miscanthus rhizosphere microbial communities from different US locations	DOE Joint Genome Institute (JGI)	Yes	Ga0157330	Metagenome Analysis	Gp0177612	Gs0053073	Environmental	Soil	35.9076	-79.0506	179306501
3300012517	486314	Cfa:Temperate/Without_dry_season/Hot_Summer	Temperate	Arabidopsis, maize, boechera and miscanthus rhizosphere microbial communities from different US locations	DOE Joint Genome Institute (JGI)	Yes	Ga0157354	Metagenome Analysis	Gp0177636	Gs0053073	Environmental	Soil	35.9076	-79.0506	183945783
3300012519	548699	Cfa:Temperate/Without_dry_season/Hot_Summer	Temperate	Arabidopsis, maize, boechera and miscanthus rhizosphere microbial communities from different US locations	DOE Joint Genome Institute (JGI)	Yes	Ga0157352	Metagenome Analysis	Gp0177634	Gs0053073	Environmental	Soil	35.9076	-79.0506	206081743
3300012526	1279577	EF:Polar/Frost	Polar/Alpine	Polar desert microbial communities from Antarctic Dry Valleys	DOE Joint Genome Institute (JGI)	Yes	Ga0136637	Metagenome Analysis	Gp0154634	Gs0053075	Environmental	Freshwater	-78.0742	163.785	568254376	[13]
3300012527	1296057	EF:Polar/Frost	Polar/Alpine	Polar desert microbial communities from Antarctic Dry Valleys	DOE Joint Genome Institute (JGI)	Yes	Ga0136633	Metagenome Analysis	Gp0154630	Gs0053075	Environmental	Freshwater	-78.0267	163.82	670906171	[13]
3300012529	1385786	EF:Polar/Frost	Polar/Alpine	Polar desert microbial communities from Antarctic Dry Valleys	DOE Joint Genome Institute (JGI)	Yes	Ga0136630	Metagenome Analysis	Gp0154627	Gs0053075	Environmental	Freshwater	-78.1031	163.619	626557785	[13]
3300012530	1394326	EF:Polar/Frost	Polar/Alpine	Polar desert microbial communities from Antarctic Dry Valleys	DOE Joint Genome Institute (JGI)	Yes	Ga0136635	Metagenome Analysis	Gp0154632	Gs0053075	Environmental	Freshwater	-78.0243	163.917	615422311	[13]
3300012531	1634979	EF:Polar/Frost	Polar/Alpine	Polar desert microbial communities from Antarctic Dry Valleys	DOE Joint Genome Institute (JGI)	Yes	Ga0136640	Metagenome Analysis	Gp0154637	Gs0053075	Environmental	Freshwater	-78.0767	163.895	778574499	[13]
3300012669	46280	EF:Polar/Frost	Polar/Alpine	Polar desert microbial communities from Antarctic Dry Valleys	DOE Joint Genome Institute (JGI)	Yes	Ga0136626	Metagenome Analysis	Gp0154623	Gs0053075	Environmental	Freshwater	-78.0845	163.745	18604340	[13]
3300012678	1996511	EF:Polar/Frost	Polar/Alpine	Polar desert microbial communities from Antarctic Dry Valleys	DOE Joint Genome Institute (JGI)	Yes	Ga0136615	Metagenome Analysis	Gp0154612	Gs0053075	Environmental	Freshwater	-78.0557	163.73	915505664	[13]
3300012679	2120495	EF:Polar/Frost	Polar/Alpine	Polar desert microbial communities from Antarctic Dry Valleys	DOE Joint Genome Institute (JGI)	Yes	Ga0136616	Metagenome Analysis	Gp0154613	Gs0053075	Environmental	Freshwater	-78.0577	163.74	973250012	[13]
3300012680	2600309	EF:Polar/Frost	Polar/Alpine	Polar desert microbial communities from Antarctic Dry Valleys	DOE Joint Genome Institute (JGI)	Yes	Ga0136612	Metagenome Analysis	Gp0154609	Gs0053075	Environmental	Freshwater	-78.0456	164.016	1171389766	[13]
3300012681	2801457	EF:Polar/Frost	Polar/Alpine	Polar desert microbial communities from Antarctic Dry Valleys	DOE Joint Genome Institute (JGI)	Yes	Ga0136613	Metagenome Analysis	Gp0154610	Gs0053075	Environmental	Freshwater	-78.049	163.698	1290666899	[13]
3300012682	3300976	EF:Polar/Frost	Polar/Alpine	Polar desert microbial communities from Antarctic Dry Valleys	DOE Joint Genome Institute (JGI)	Yes	Ga0136611	Metagenome Analysis	Gp0154608	Gs0053075	Environmental	Freshwater	-78.0471	164.011	1628635400	[13]
3300012684	4333264	EF:Polar/Frost	Polar/Alpine	Polar desert microbial communities from Antarctic Dry Valleys	DOE Joint Genome Institute (JGI)	Yes	Ga0136614	Metagenome Analysis	Gp0154611	Gs0053075	Environmental	Freshwater	-78.0526	163.748	2029005818	[13]
3300012948	7115837	Am:Tropical/Monsoon	Tropical	Tropical forest soil microbial communities from Panama analyzed to predict greenhouse gas emissions	DOE Joint Genome Institute (JGI)	Yes	Ga0126375	Metagenome Analysis	Gp0146726	Gs0114293	Environmental	Soil	9.1086	-79.8436	3063152868	[3]
3300012971	11534963	Am:Tropical/Monsoon	Tropical	Tropical forest soil microbial communities from Panama analyzed to predict greenhouse gas emissions	DOE Joint Genome Institute (JGI)	Yes	Ga0126369	Metagenome Analysis	Gp0146720	Gs0114293	Environmental	Soil	9.1086	-79.8436	5275056255	[3]
3300012977	3095721	Csb:Temperate/Dry_Summer/Warm_Summer	Temperate	Grasslands soil microbial communities from the Angelo Coastal Reserve, California, USA	DOE Joint Genome Institute (JGI)	Yes	Ga0134087	Metagenome Analysis	Gp0153818	Gs0110119	Environmental	Soil	39.7181	-123.653	1298558315	[29]
3300013097	1463554	EF:Polar/Frost	Polar/Alpine	Polar desert microbial communities from Antarctic Dry Valleys	DOE Joint Genome Institute (JGI)	Yes	Ga0136639	Metagenome Analysis	Gp0154636	Gs0053075	Environmental	Freshwater	-78.0749	163.892	698924244	[13]
3300013294	551343	ET:Polar/Tundra	Polar/Alpine	Permafrost microbial communities from Nunavut, Canada to study carbon cycling	University of Tennessee	Yes	Ga0120150	Metagenome Analysis	Gp0137563	Gs0118621	Environmental	Soil	79.63	-99.72	231897525
3300013427	557025	ET:Polar/Tundra	Polar/Alpine	Permafrost microbial communities from Nunavut, Canada to study carbon cycling	University of Tennessee	Yes	Ga0120106	Metagenome Analysis	Gp0137519	Gs0118621	Environmental	Soil	79.63	-99.72	249710099
3300013500	595088	Cfa:Temperate/Without_dry_season/Hot_Summer	Temperate	Terrestrial microbial communites from a soil warming plot in Okalahoma, USA	Georgia Institute of Technology	Yes	Ga0120195	Metagenome Analysis	Gp0137614	Gs0118622	Environmental	Soil	34.9757	-97.519	174521632
3300013501	758093	ET:Polar/Tundra	Polar/Alpine	Permafrost microbial communities from Nunavut, Canada to study carbon cycling	University of Tennessee	Yes	Ga0120154	Metagenome Analysis	Gp0137567	Gs0118621	Environmental	Soil	79.63	-99.72	323413412
3300013503	1253492	ET:Polar/Tundra	Polar/Alpine	Permafrost microbial communities from Nunavut, Canada to study carbon cycling	University of Tennessee	Yes	Ga0120127	Metagenome Analysis	Gp0137540	Gs0118621	Environmental	Soil	79.63	-99.72	432187859
3300013754	391619	Cfa:Temperate/Without_dry_season/Hot_Summer	Temperate	Terrestrial microbial communites from a soil warming plot in Okalahoma, USA	Georgia Institute of Technology	Yes	Ga0120183	Metagenome Analysis	Gp0137598	Gs0118622	Environmental	Soil	34.9757	-97.519	117845553
3300013758	505363	ET:Polar/Tundra	Polar/Alpine	Permafrost microbial communities from Nunavut, Canada to study carbon cycling, Canada: Axel Heiberg Island, Nunavut	University of Tennessee	Yes	Ga0120147	Metagenome Analysis	Gp0137560	Gs0118621	Environmental	Soil	79.63	-99.72	214838416
3300013760	709165	Cfa:Temperate/Without_dry_season/Hot_Summer	Temperate	Terrestrial microbial communites from a soil warming plot in Okalahoma, USA	Georgia Institute of Technology	Yes	Ga0120188	Metagenome Analysis	Gp0137606	Gs0118622	Environmental	Soil	34.9757	-97.519	219944158
3300013763	736329	ET:Polar/Tundra	Polar/Alpine	Permafrost microbial communities from Nunavut, Canada to study carbon cycling	University of Tennessee	Yes	Ga0120179	Metagenome Analysis	Gp0137594	Gs0118621	Environmental	Soil	79.63	-99.72	308088764
3300013764	757682	ET:Polar/Tundra	Polar/Alpine	Permafrost microbial communities from Nunavut, Canada to study carbon cycling	University of Tennessee	Yes	Ga0120111	Metagenome Analysis	Gp0137524	Gs0118621	Environmental	Soil	79.63	-99.72	339382398
3300013765	783838	ET:Polar/Tundra	Polar/Alpine	Permafrost microbial communities from Nunavut, Canada to study carbon cycling	University of Tennessee	Yes	Ga0120172	Metagenome Analysis	Gp0137585	Gs0118621	Environmental	Soil	79.63	-99.72	351133863
3300013766	790328	ET:Polar/Tundra	Polar/Alpine	Permafrost microbial communities from Nunavut, Canada to study carbon cycling, Canada: Axel Heiberg Island, Nunavut	University of Tennessee	Yes	Ga0120181	Metagenome Analysis	Gp0137596	Gs0118621	Environmental	Soil	79.63	-99.72	332522874
3300013768	943131	ET:Polar/Tundra	Polar/Alpine	Permafrost microbial communities from Nunavut, Canada to study carbon cycling	University of Tennessee	Yes	Ga0120155	Metagenome Analysis	Gp0137568	Gs0118621	Environmental	Soil	79.63	-99.72	414894180
3300013770	1058656	ET:Polar/Tundra	Polar/Alpine	Permafrost microbial communities from Nunavut, Canada to study carbon cycling	University of Tennessee	Yes	Ga0120123	Metagenome Analysis	Gp0137536	Gs0118621	Environmental	Soil	79.63	-99.72	385693209
3300013772	2347806	ET:Polar/Tundra	Polar/Alpine	Permafrost microbial communities from Nunavut, Canada to study carbon cycling, Canada: Axel Heiberg Island, Nunavut	University of Tennessee	Yes	Ga0120158	Metagenome Analysis	Gp0137571	Gs0118621	Environmental	Soil	79.63	-99.72	1183682747
3300013831	591875	ET:Polar/Tundra	Polar/Alpine	Permafrost microbial communities from Nunavut, Canada to study carbon cycling	University of Tennessee	Yes	Ga0120126	Metagenome Analysis	Gp0137539	Gs0118621	Environmental	Soil	79.63	-99.72	179168327
3300013832	921946	ET:Polar/Tundra	Polar/Alpine	Permafrost microbial communities from Nunavut, Canada to study carbon cycling	University of Tennessee	Yes	Ga0120132	Metagenome Analysis	Gp0137545	Gs0118621	Environmental	Soil	79.63	-99.72	328948445
3300014031	345880	ET:Polar/Tundra	Polar/Alpine	Permafrost microbial communities from Nunavut, Canada to study carbon cycling	University of Tennessee	Yes	Ga0120173	Metagenome Analysis	Gp0137586	Gs0118621	Environmental	Soil	79.63	-99.72	133394989
3300014052	865044	ET:Polar/Tundra	Polar/Alpine	Permafrost microbial communities from Nunavut, Canada to study carbon cycling	University of Tennessee	Yes	Ga0120109	Metagenome Analysis	Gp0137522	Gs0118621	Environmental	Soil	79.63	-99.72	338184024
3300014054	969686	ET:Polar/Tundra	Polar/Alpine	Permafrost microbial communities from Nunavut, Canada to study carbon cycling	University of Tennessee	Yes	Ga0120135	Metagenome Analysis	Gp0137548	Gs0118621	Environmental	Soil	79.63	-99.72	305997452
3300014056	1090329	ET:Polar/Tundra	Polar/Alpine	Permafrost microbial communities from Nunavut, Canada to study carbon cycling	University of Tennessee	Yes	Ga0120125	Metagenome Analysis	Gp0137538	Gs0118621	Environmental	Soil	79.63	-99.72	401587532
3300014058	1236040	ET:Polar/Tundra	Polar/Alpine	Permafrost microbial communities from Nunavut, Canada to study carbon cycling	University of Tennessee	Yes	Ga0120149	Metagenome Analysis	Gp0137562	Gs0118621	Environmental	Soil	79.63	-99.72	472026591
3300038978	165866	ET:Polar/Tundra	Polar/Alpine	Permafrost microbial communities from Nunavut, Canada - A34_35cm_12M	University of Tennessee	Yes	Ga0120115	Metagenome Analysis	Gp0137528	Gs0118621	Environmental	Soil	79.26	-90.46	45272243	[16]
3300014157	2549201	Csb:Temperate/Dry_Summer/Warm_Summer	Temperate	Grasslands soil microbial communities from the Angelo Coastal Reserve, California, USA	DOE Joint Genome Institute (JGI)	Yes	Ga0134078	Metagenome Analysis	Gp0153809	Gs0110119	Environmental	Soil	39.7181	-123.653	1060928510	[29]
3300014166	2747785	Csb:Temperate/Dry_Summer/Warm_Summer	Temperate	Grasslands soil microbial communities from the Angelo Coastal Reserve, California, USA	DOE Joint Genome Institute (JGI)	Yes	Ga0134079	Metagenome Analysis	Gp0153810	Gs0110119	Environmental	Soil	39.7181	-123.653	1155844139	[29]
3300014820	427920	ET:Polar/Tundra	Polar/Alpine	Permafrost microbial communities from Nunavut, Canada to study carbon cycling	University of Tennessee	Yes	Ga0120160	Metagenome Analysis	Gp0137573	Gs0118621	Environmental	Soil	79.63	-99.72	209210540
3300014823	597970	ET:Polar/Tundra	Polar/Alpine	Permafrost microbial communities from Nunavut, Canada to study carbon cycling	University of Tennessee	Yes	Ga0120170	Metagenome Analysis	Gp0137583	Gs0118621	Environmental	Soil	79.63	-99.72	275818162
3300014827	722543	ET:Polar/Tundra	Polar/Alpine	Permafrost microbial communities from Nunavut, Canada to study carbon cycling	University of Tennessee	Yes	Ga0120171	Metagenome Analysis	Gp0137584	Gs0118621	Environmental	Soil	79.63	-99.72	378497753
3300014829	758212	ET:Polar/Tundra	Polar/Alpine	Permafrost microbial communities from Nunavut, Canada to study carbon cycling	University of Tennessee	Yes	Ga0120104	Metagenome Analysis	Gp0137517	Gs0118621	Environmental	Soil	79.63	-99.72	279492801
3300014965	1350182	Cfa:Temperate/Without_dry_season/Hot_Summer	Temperate	Terrestrial microbial communites from a soil warming plot in Okalahoma, USA	Georgia Institute of Technology	Yes	Ga0120193	Metagenome Analysis	Gp0137611	Gs0118622	Environmental	Soil	34.9757	-97.519	398445560
3300015170	445004	Aw:Tropical/Savannah	Tropical	Fossil microbial communities from human bone and soil samples from Teposcolula Yucundaa, Mexico	Harvard University	Yes	Ga0120098	Metagenome Analysis	Gp0137493	Gs0118615	Environmental	Soil	17.5506	-97.4256	162529266
3300015356	1603410	Csb:Temperate/Dry_Summer/Warm_Summer	Temperate	Grasslands soil microbial communities from the Angelo Coastal Reserve, California, USA	DOE Joint Genome Institute (JGI)	Yes	Ga0134073	Metagenome Analysis	Gp0153804	Gs0110119	Environmental	Soil	39.7181	-123.653	660378778	[29]
3300015357	1854841	Csb:Temperate/Dry_Summer/Warm_Summer	Temperate	Grasslands soil microbial communities from the Angelo Coastal Reserve, California, USA	DOE Joint Genome Institute (JGI)	Yes	Ga0134072	Metagenome Analysis	Gp0153803	Gs0110119	Environmental	Soil	39.7181	-123.653	757135685	[29]
3300016270	5940749	Af:Tropical/Rainforest	Tropical	Lab enrichment of tropical soil microbial communities from Luquillo Experimental Forest, Puerto Rico	DOE Joint Genome Institute (JGI)	Yes	Ga0182036	Metagenome Analysis	Gp0208578	Gs0128850	Environmental	Soil	18.321	-65.8172	2722746487	[12]
3300016294	7207681	Af:Tropical/Rainforest	Tropical	Lab enrichment of tropical soil microbial communities from Luquillo Experimental Forest, Puerto Rico	DOE Joint Genome Institute (JGI)	Yes	Ga0182041	Metagenome Analysis	Gp0208583	Gs0128850	Environmental	Soil	18.321	-65.8172	3295820490	[12]
3300016341	6597800	Af:Tropical/Rainforest	Tropical	Lab enrichment of tropical soil microbial communities from Luquillo Experimental Forest, Puerto Rico	DOE Joint Genome Institute (JGI)	Yes	Ga0182035	Metagenome Analysis	Gp0208577	Gs0128850	Environmental	Soil	18.321	-65.8172	3061783625	[12]
3300016371	6294251	Af:Tropical/Rainforest	Tropical	Lab enrichment of tropical soil microbial communities from Luquillo Experimental Forest, Puerto Rico	DOE Joint Genome Institute (JGI)	Yes	Ga0182034	Metagenome Analysis	Gp0208576	Gs0128850	Environmental	Soil	18.321	-65.8172	2910414038	[12]
3300016422	7077954	Af:Tropical/Rainforest	Tropical	Lab enrichment of tropical soil microbial communities from Luquillo Experimental Forest, Puerto Rico	DOE Joint Genome Institute (JGI)	Yes	Ga0182039	Metagenome Analysis	Gp0208581	Gs0128850	Environmental	Soil	18.321	-65.8172	3249212201	[12]
3300016445	6641259	Af:Tropical/Rainforest	Tropical	Lab enrichment of tropical soil microbial communities from Luquillo Experimental Forest, Puerto Rico	DOE Joint Genome Institute (JGI)	Yes	Ga0182038	Metagenome Analysis	Gp0208580	Gs0128850	Environmental	Soil	18.321	-65.8172	3075011110	[12]
3300017659	2128864	Csb:Temperate/Dry_Summer/Warm_Summer	Temperate	Grasslands soil microbial communities from the Angelo Coastal Reserve, California, USA	DOE Joint Genome Institute (JGI)	Yes	Ga0134083	Metagenome Analysis	Gp0153814	Gs0110119	Environmental	Soil	39.7181	-123.653	928019878	[29]
3300017695	1552546	EF:Polar/Frost	Polar/Alpine	Polar desert microbial communities from Antarctic Dry Valleys	DOE Joint Genome Institute (JGI)	Yes	Ga0180121	Metagenome Analysis	Gp0154626	Gs0053075	Environmental	Freshwater	-78.024	163.912	709927842	[13]
3300017787	3620202	EF:Polar/Frost	Polar/Alpine	Polar desert microbial communities from Antarctic Dry Valleys	DOE Joint Genome Institute (JGI)	Yes	Ga0183260	Metagenome Analysis	Gp0154625	Gs0053075	Environmental	Freshwater	-78.0827	164.168	1750641913	[13]
3300017789	5011667	EF:Polar/Frost	Polar/Alpine	Polar desert microbial communities from Antarctic Dry Valleys	DOE Joint Genome Institute (JGI)	Yes	Ga0136617	Metagenome Analysis	Gp0154614	Gs0053075	Environmental	Freshwater	-78.0586	163.684	2444837402	[13]
3300018431	6002611	Csb:Temperate/Dry_Summer/Warm_Summer	Temperate	Grasslands soil microbial communities from the Angelo Coastal Reserve, California, USA	DOE Joint Genome Institute (JGI)	Yes	Ga0066655	Metagenome Analysis	Gp0110951	Gs0110119	Environmental	Soil	39.7392	-123.631	2526630165	[29]
3300019360	1808083	Af:Tropical/Rainforest	Tropical	Deep subsurface microbial communities from various oceans to uncover new lineages of life (NeLLi)	DOE Joint Genome Institute (JGI)	Yes	Ga0187894	Metagenome Analysis	Gp0213378	Gs0118434	Environmental	Cave	19.2894	-155.812	1023564476	[28]
3300019458	2026748	Af:Tropical/Rainforest	Tropical	Deep subsurface microbial communities from various oceans to uncover new lineages of life (NeLLi)	DOE Joint Genome Institute (JGI)	Yes	Ga0187892	Metagenome Analysis	Gp0213376	Gs0118434	Environmental	Cave	19.0643	-155.801	1260280170	[28]
3300019487	3266718	Af:Tropical/Rainforest	Tropical	Deep subsurface microbial communities from various oceans to uncover new lineages of life (NeLLi)	DOE Joint Genome Institute (JGI)	Yes	Ga0187893	Metagenome Analysis	Gp0213377	Gs0118434	Environmental	Cave	19.0643	-155.801	1952845928	[28]
3300021262	30291	Cfa:Temperate/Without_dry_season/Hot_Summer	Temperate	Switchgrass-associated microbial communities from reclaimed mine lands soil in West Virginia, United States	DOE Joint Genome Institute (JGI)	Yes	Ga0213904	Metagenome Analysis	Gp0238801	Gs0131209	Environmental	Soil	38.083	-81.98	10515613	[18]
3300021265	46685	Cfa:Temperate/Without_dry_season/Hot_Summer	Temperate	Switchgrass-associated microbial communities from reclaimed mine lands soil in West Virginia, United States	DOE Joint Genome Institute (JGI)	Yes	Ga0213906	Metagenome Analysis	Gp0238803	Gs0131209	Environmental	Soil	38.083	-81.98	16700167	[18]
3300021281	27737	Cfa:Temperate/Without_dry_season/Hot_Summer	Temperate	Switchgrass-associated microbial communities from reclaimed mine lands soil in West Virginia, United States	DOE Joint Genome Institute (JGI)	Yes	Ga0213901	Metagenome Analysis	Gp0238798	Gs0131209	Environmental	Soil	38.083	-81.98	8287382	[18]
3300021289	68281	Cfa:Temperate/Without_dry_season/Hot_Summer	Temperate	Switchgrass-associated microbial communities from reclaimed mine lands soil in West Virginia, United States	DOE Joint Genome Institute (JGI)	Yes	Ga0213903	Metagenome Analysis	Gp0238800	Gs0131209	Environmental	Soil	38.083	-81.98	26157464	[18]
3300021290	47638	Cfa:Temperate/Without_dry_season/Hot_Summer	Temperate	Switchgrass-associated microbial communities from reclaimed mine lands soil in West Virginia, United States	DOE Joint Genome Institute (JGI)	Yes	Ga0213902	Metagenome Analysis	Gp0238799	Gs0131209	Environmental	Soil	38.083	-81.98	17071799	[18]
3300021362	3180386	Aw:Tropical/Savannah	Tropical	Plant-associated microbial communities from Velloziaceae species in rupestrian grasslands, the National Park of Serra do Cipo, Brazil	DOE Joint Genome Institute (JGI)	Yes	Ga0213882	Metagenome Analysis	Gp0238815	Gs0131210	Environmental	Rock-dwelling (subaerial biofilms)	-19.28	-43.5919	1237884580	[30]
3300021372	2305928	Aw:Tropical/Savannah	Tropical	Plant-associated microbial communities from Velloziaceae species in rupestrian grasslands, the National Park of Serra do Cipo, Brazil	DOE Joint Genome Institute (JGI)	Yes	Ga0213877	Metagenome Analysis	Gp0238810	Gs0131210	Environmental	Soil	-19.28	-43.5919	860065816	[30]
3300021374	2891988	Aw:Tropical/Savannah	Tropical	Plant-associated microbial communities from Velloziaceae species in rupestrian grasslands, the National Park of Serra do Cipo, Brazil	DOE Joint Genome Institute (JGI)	Yes	Ga0213881	Metagenome Analysis	Gp0238814	Gs0131210	Environmental	Rock-dwelling (subaerial biofilms)	-19.28	-43.5919	1213852779	[30]
3300021439	1596504	Aw:Tropical/Savannah	Tropical	Plant-associated microbial communities from Velloziaceae species in rupestrian grasslands, the National Park of Serra do Cipo, Brazil	DOE Joint Genome Institute (JGI)	Yes	Ga0213879	Metagenome Analysis	Gp0238812	Gs0131210	Environmental	Soil	-19.28	-43.5919	616994360	[30]
3300021444	2802832	Aw:Tropical/Savannah	Tropical	Plant-associated microbial communities from Velloziaceae species in rupestrian grasslands, the National Park of Serra do Cipo, Brazil	DOE Joint Genome Institute (JGI)	Yes	Ga0213878	Metagenome Analysis	Gp0238811	Gs0131210	Environmental	Soil	-19.28	-43.5919	1151465892	[30]
3300021476	1969152	Aw:Tropical/Savannah	Tropical	Microbial communities from various locations to find New Lineages of Life (NeLLi)	DOE Joint Genome Institute (JGI)	Yes	Ga0187846	Metagenome Analysis	Gp0213330	Gs0118678	Environmental	Cave	-19.8881	-43.6761	910997921	[3]
3300021560	11980537	Am:Tropical/Monsoon	Tropical	Tropical forest soil microbial communities from Panama analyzed to predict greenhouse gas emissions	DOE Joint Genome Institute (JGI)	Yes	Ga0126371	Metagenome Analysis	Gp0146722	Gs0114293	Environmental	Soil	9.1086	-79.8436	5615082450	[3]
3300021953	1635631	Aw:Tropical/Savannah	Tropical	Plant-associated microbial communities from Velloziaceae species in rupestrian grasslands, the National Park of Serra do Cipo, Brazil	DOE Joint Genome Institute (JGI)	Yes	Ga0213880	Metagenome Analysis	Gp0238813	Gs0131210	Environmental	Rock-dwelling (subaerial biofilms)	-19.28	-43.5919	600187144	[30]
3300022561	3583544	ET:Polar/Tundra	Polar/Alpine	Bacterial and archaeal communities from various locations to study Microbial Dark Matter (Phase II)	DOE Joint Genome Institute (JGI)	Yes	Ga0212090	Combined Assembly	Gp0141790	Gs0111485	Environmental	Freshwater	81.017	-81.583	2094287563	[31]
3300022691	101763	Cfa:Temperate/Without_dry_season/Hot_Summer	Temperate	Cross-CZO Soil Depth Profiles	University of Colorado	Yes	Ga0248483	Metagenome Analysis	Gp0293140	Gs0131278	Environmental	Soil	34.6074	-81.7228	44380306	[26]
3300025329	19895	ET:Polar/Tundra	Polar/Alpine	Arctic peat soil microbial communities from the Barrow Environmental Observatory site, Barrow, Alaska, USA	DOE Joint Genome Institute (JGI)	Yes	Ga0209072	Metagenome Analysis	Gp0116218	Gs0084162	Environmental	Soil	71.299	-156.61	6261842
3300025386	272673	ET:Polar/Tundra	Polar/Alpine	Arctic peat soil microbial communities from the Barrow Environmental Observatory site, Barrow, Alaska, USA	DOE Joint Genome Institute (JGI)	Yes	Ga0208585	Metagenome Analysis	Gp0056298	Gs0084162	Environmental	Soil	71.2999	-156.61	120229439
3300025427	347960	ET:Polar/Tundra	Polar/Alpine	Arctic peat soil microbial communities from the Barrow Environmental Observatory site, Barrow, Alaska, USA	DOE Joint Genome Institute (JGI)	Yes	Ga0208077	Metagenome Analysis	Gp0056290	Gs0084162	Environmental	Soil	71.2999	-156.61	137768778
3300025443	371572	ET:Polar/Tundra	Polar/Alpine	Arctic peat soil microbial communities from the Barrow Environmental Observatory site, Barrow, Alaska, USA	DOE Joint Genome Institute (JGI)	Yes	Ga0208081	Metagenome Analysis	Gp0056265	Gs0084162	Environmental	Soil	71.2999	-156.61	164989706
3300025457	425182	ET:Polar/Tundra	Polar/Alpine	Arctic peat soil microbial communities from the Barrow Environmental Observatory site, Barrow, Alaska, USA	DOE Joint Genome Institute (JGI)	Yes	Ga0208850	Metagenome Analysis	Gp0056239	Gs0084162	Environmental	Soil	71.2999	-156.61	186289127
3300025461	426388	ET:Polar/Tundra	Polar/Alpine	Arctic peat soil microbial communities from the Barrow Environmental Observatory site, Barrow, Alaska, USA	DOE Joint Genome Institute (JGI)	Yes	Ga0208851	Metagenome Analysis	Gp0056273	Gs0084162	Environmental	Soil	71.2999	-156.61	197774897
3300025464	453510	ET:Polar/Tundra	Polar/Alpine	Arctic peat soil microbial communities from the Barrow Environmental Observatory site, Barrow, Alaska, USA	DOE Joint Genome Institute (JGI)	Yes	Ga0208076	Metagenome Analysis	Gp0056272	Gs0084162	Environmental	Soil	71.2999	-156.61	183045002
3300025474	458077	ET:Polar/Tundra	Polar/Alpine	Arctic peat soil microbial communities from the Barrow Environmental Observatory site, Barrow, Alaska, USA	DOE Joint Genome Institute (JGI)	Yes	Ga0208479	Metagenome Analysis	Gp0056297	Gs0084162	Environmental	Soil	71.2999	-156.61	204127190
3300025475	466805	ET:Polar/Tundra	Polar/Alpine	Arctic peat soil microbial communities from the Barrow Environmental Observatory site, Barrow, Alaska, USA	DOE Joint Genome Institute (JGI)	Yes	Ga0208478	Metagenome Analysis	Gp0056289	Gs0084162	Environmental	Soil	71.2999	-156.61	213652129
3300025479	489250	ET:Polar/Tundra	Polar/Alpine	Arctic peat soil microbial communities from the Barrow Environmental Observatory site, Barrow, Alaska, USA	DOE Joint Genome Institute (JGI)	Yes	Ga0208588	Metagenome Analysis	Gp0056281	Gs0084162	Environmental	Soil	71.2999	-156.61	223226873
3300025481	469381	ET:Polar/Tundra	Polar/Alpine	Arctic peat soil microbial communities from the Barrow Environmental Observatory site, Barrow, Alaska, USA	DOE Joint Genome Institute (JGI)	Yes	Ga0208079	Metagenome Analysis	Gp0056207	Gs0084162	Environmental	Soil	71.2999	-156.61	253551218
3300025482	492651	ET:Polar/Tundra	Polar/Alpine	Arctic peat soil microbial communities from the Barrow Environmental Observatory site, Barrow, Alaska, USA	DOE Joint Genome Institute (JGI)	Yes	Ga0208715	Metagenome Analysis	Gp0056201	Gs0084162	Environmental	Soil	71.2999	-156.61	213600239
3300025484	514881	ET:Polar/Tundra	Polar/Alpine	Arctic peat soil microbial communities from the Barrow Environmental Observatory site, Barrow, Alaska, USA	DOE Joint Genome Institute (JGI)	Yes	Ga0208587	Metagenome Analysis	Gp0056200	Gs0084162	Environmental	Soil	71.2999	-156.61	272728111
3300025494	515934	ET:Polar/Tundra	Polar/Alpine	Arctic peat soil microbial communities from the Barrow Environmental Observatory site, Barrow, Alaska, USA	DOE Joint Genome Institute (JGI)	Yes	Ga0207928	Metagenome Analysis	Gp0056264	Gs0084162	Environmental	Soil	71.2999	-156.61	212067953
3300025495	516906	ET:Polar/Tundra	Polar/Alpine	Arctic peat soil microbial communities from the Barrow Environmental Observatory site, Barrow, Alaska, USA	DOE Joint Genome Institute (JGI)	Yes	Ga0207932	Metagenome Analysis	Gp0056266	Gs0084162	Environmental	Soil	71.2999	-156.61	248128595
3300025499	510692	ET:Polar/Tundra	Polar/Alpine	Arctic peat soil microbial communities from the Barrow Environmental Observatory site, Barrow, Alaska, USA	DOE Joint Genome Institute (JGI)	Yes	Ga0207931	Metagenome Analysis	Gp0056247	Gs0084162	Environmental	Soil	71.2999	-156.61	233111880
3300025504	543204	ET:Polar/Tundra	Polar/Alpine	Arctic peat soil microbial communities from the Barrow Environmental Observatory site, Barrow, Alaska, USA	DOE Joint Genome Institute (JGI)	Yes	Ga0208356	Metagenome Analysis	Gp0056312	Gs0084162	Environmental	Soil	71.2999	-156.61	234727299
3300025505	534916	ET:Polar/Tundra	Polar/Alpine	Arctic peat soil microbial communities from the Barrow Environmental Observatory site, Barrow, Alaska, USA	DOE Joint Genome Institute (JGI)	Yes	Ga0207929	Metagenome Analysis	Gp0056311	Gs0084162	Environmental	Soil	71.2999	-156.61	225914444
3300025509	539141	ET:Polar/Tundra	Polar/Alpine	Arctic peat soil microbial communities from the Barrow Environmental Observatory site, Barrow, Alaska, USA	DOE Joint Genome Institute (JGI)	Yes	Ga0208848	Metagenome Analysis	Gp0056245	Gs0084162	Environmental	Soil	71.2999	-156.61	230634214
3300025524	562592	ET:Polar/Tundra	Polar/Alpine	Arctic peat soil microbial communities from the Barrow Environmental Observatory site, Barrow, Alaska, USA	DOE Joint Genome Institute (JGI)	Yes	Ga0209817	Metagenome Analysis	Gp0116213	Gs0084162	Environmental	Soil	71.299	-156.61	222074048
3300025527	555721	ET:Polar/Tundra	Polar/Alpine	Arctic peat soil microbial communities from the Barrow Environmental Observatory site, Barrow, Alaska, USA	DOE Joint Genome Institute (JGI)	Yes	Ga0208714	Metagenome Analysis	Gp0056280	Gs0084162	Environmental	Soil	71.2999	-156.61	250100586
3300025533	567003	ET:Polar/Tundra	Polar/Alpine	Arctic peat soil microbial communities from the Barrow Environmental Observatory site, Barrow, Alaska, USA	DOE Joint Genome Institute (JGI)	Yes	Ga0208584	Metagenome Analysis	Gp0056279	Gs0084162	Environmental	Soil	71.2999	-156.61	272675072
3300025544	571108	ET:Polar/Tundra	Polar/Alpine	Arctic peat soil microbial communities from the Barrow Environmental Observatory site, Barrow, Alaska, USA	DOE Joint Genome Institute (JGI)	Yes	Ga0208078	Metagenome Analysis	Gp0056318	Gs0084162	Environmental	Soil	71.2999	-156.61	251943370
3300025548	568753	ET:Polar/Tundra	Polar/Alpine	Arctic peat soil microbial communities from the Barrow Environmental Observatory site, Barrow, Alaska, USA	DOE Joint Genome Institute (JGI)	Yes	Ga0208716	Metagenome Analysis	Gp0056274	Gs0084162	Environmental	Soil	71.2999	-156.61	260985971
3300025553	579287	ET:Polar/Tundra	Polar/Alpine	Arctic peat soil microbial communities from the Barrow Environmental Observatory site, Barrow, Alaska, USA	DOE Joint Genome Institute (JGI)	Yes	Ga0208080	Metagenome Analysis	Gp0056240	Gs0084162	Environmental	Soil	71.2999	-156.61	294247242
3300025574	584099	ET:Polar/Tundra	Polar/Alpine	Arctic peat soil microbial communities from the Barrow Environmental Observatory site, Barrow, Alaska, USA	DOE Joint Genome Institute (JGI)	Yes	Ga0208717	Metagenome Analysis	Gp0056300	Gs0084162	Environmental	Soil	71.2999	-156.61	284630148
3300025579	601494	ET:Polar/Tundra	Polar/Alpine	Arctic peat soil microbial communities from the Barrow Environmental Observatory site, Barrow, Alaska, USA	DOE Joint Genome Institute (JGI)	Yes	Ga0207927	Metagenome Analysis	Gp0056263	Gs0084162	Environmental	Soil	71.2999	-156.61	297755502
3300025581	600506	ET:Polar/Tundra	Polar/Alpine	Arctic peat soil microbial communities from the Barrow Environmental Observatory site, Barrow, Alaska, USA	DOE Joint Genome Institute (JGI)	Yes	Ga0208355	Metagenome Analysis	Gp0056271	Gs0084162	Environmental	Soil	71.2999	-156.61	291770981
3300025582	603045	ET:Polar/Tundra	Polar/Alpine	Arctic peat soil microbial communities from the Barrow Environmental Observatory site, Barrow, Alaska, USA	DOE Joint Genome Institute (JGI)	Yes	Ga0209386	Metagenome Analysis	Gp0116220	Gs0084162	Environmental	Soil	71.299	-156.61	262261217
3300025588	603904	ET:Polar/Tundra	Polar/Alpine	Arctic peat soil microbial communities from the Barrow Environmental Observatory site, Barrow, Alaska, USA	DOE Joint Genome Institute (JGI)	Yes	Ga0208586	Metagenome Analysis	Gp0056325	Gs0084162	Environmental	Soil	71.2999	-156.61	272039820
3300025604	647456	ET:Polar/Tundra	Polar/Alpine	Arctic peat soil microbial communities from the Barrow Environmental Observatory site, Barrow, Alaska, USA	DOE Joint Genome Institute (JGI)	Yes	Ga0207930	Metagenome Analysis	Gp0056246	Gs0084162	Environmental	Soil	71.2999	-156.61	296519657
3300025619	719553	ET:Polar/Tundra	Polar/Alpine	Arctic peat soil microbial communities from the Barrow Environmental Observatory site, Barrow, Alaska, USA	DOE Joint Genome Institute (JGI)	Yes	Ga0207926	Metagenome Analysis	Gp0056244	Gs0084162	Environmental	Soil	71.2999	-156.61	343494568
3300025625	729081	ET:Polar/Tundra	Polar/Alpine	Arctic peat soil microbial communities from the Barrow Environmental Observatory site, Barrow, Alaska, USA	DOE Joint Genome Institute (JGI)	Yes	Ga0208219	Metagenome Analysis	Gp0056319	Gs0084162	Environmental	Soil	71.2999	-156.61	327706844
3300025627	700375	ET:Polar/Tundra	Polar/Alpine	Arctic peat soil microbial communities from the Barrow Environmental Observatory site, Barrow, Alaska, USA	DOE Joint Genome Institute (JGI)	Yes	Ga0208220	Metagenome Analysis	Gp0056282	Gs0084162	Environmental	Soil	71.2999	-156.61	350362487
3300025633	725031	ET:Polar/Tundra	Polar/Alpine	Arctic peat soil microbial communities from the Barrow Environmental Observatory site, Barrow, Alaska, USA	DOE Joint Genome Institute (JGI)	Yes	Ga0208480	Metagenome Analysis	Gp0056283	Gs0084162	Environmental	Soil	71.2999	-156.61	332185872
3300025634	750358	ET:Polar/Tundra	Polar/Alpine	Arctic peat soil microbial communities from the Barrow Environmental Observatory site, Barrow, Alaska, USA	DOE Joint Genome Institute (JGI)	Yes	Ga0208589	Metagenome Analysis	Gp0056291	Gs0084162	Environmental	Soil	71.2999	-156.61	342022794
3300025650	806935	ET:Polar/Tundra	Polar/Alpine	Arctic peat soil microbial communities from the Barrow Environmental Observatory site, Barrow, Alaska, USA	DOE Joint Genome Institute (JGI)	Yes	Ga0209385	Metagenome Analysis	Gp0116215	Gs0084162	Environmental	Soil	71.299	-156.61	426471453
3300025664	832732	ET:Polar/Tundra	Polar/Alpine	Arctic peat soil microbial communities from the Barrow Environmental Observatory site, Barrow, Alaska, USA	DOE Joint Genome Institute (JGI)	Yes	Ga0208849	Metagenome Analysis	Gp0056324	Gs0084162	Environmental	Soil	71.2999	-156.61	416902019
3300025679	871489	ET:Polar/Tundra	Polar/Alpine	Arctic peat soil microbial communities from the Barrow Environmental Observatory site, Barrow, Alaska, USA	DOE Joint Genome Institute (JGI)	Yes	Ga0207933	Metagenome Analysis	Gp0056299	Gs0084162	Environmental	Soil	71.2999	-156.61	474337048
3300025692	882454	ET:Polar/Tundra	Polar/Alpine	Arctic peat soil microbial communities from the Barrow Environmental Observatory site, Barrow, Alaska, USA	DOE Joint Genome Institute (JGI)	Yes	Ga0209744	Metagenome Analysis	Gp0055536	Gs0084162	Environmental	Soil	71.2838	-156.599	449252960
3300025703	947465	ET:Polar/Tundra	Polar/Alpine	Arctic peat soil microbial communities from the Barrow Environmental Observatory site, Barrow, Alaska, USA	DOE Joint Genome Institute (JGI)	Yes	Ga0208357	Metagenome Analysis	Gp0056292	Gs0084162	Environmental	Soil	71.2999	-156.61	473236989
3300025716	1001813	ET:Polar/Tundra	Polar/Alpine	Arctic peat soil microbial communities from the Barrow Environmental Observatory site, Barrow, Alaska, USA	DOE Joint Genome Institute (JGI)	Yes	Ga0209746	Metagenome Analysis	Gp0055538	Gs0084162	Environmental	Soil	71.2906	-156.789	462828249
3300025718	1007198	ET:Polar/Tundra	Polar/Alpine	Arctic peat soil microbial communities from the Barrow Environmental Observatory site, Barrow, Alaska, USA	DOE Joint Genome Institute (JGI)	Yes	Ga0209123	Metagenome Analysis	Gp0055545	Gs0084162	Environmental	Soil	71.2838	-156.599	595170707
3300025721	1016204	ET:Polar/Tundra	Polar/Alpine	Arctic peat soil microbial communities from the Barrow Environmental Observatory site, Barrow, Alaska, USA	DOE Joint Genome Institute (JGI)	Yes	Ga0209587	Metagenome Analysis	Gp0116225	Gs0084162	Environmental	Soil	71.299	-156.61	452846138
3300025725	1066769	ET:Polar/Tundra	Polar/Alpine	Arctic peat soil microbial communities from the Barrow Environmental Observatory site, Barrow, Alaska, USA	DOE Joint Genome Institute (JGI)	Yes	Ga0209638	Metagenome Analysis	Gp0055532	Gs0084162	Environmental	Soil	71.2838	-156.599	542856770
3300025739	1119791	ET:Polar/Tundra	Polar/Alpine	Arctic peat soil microbial communities from the Barrow Environmental Observatory site, Barrow, Alaska, USA	DOE Joint Genome Institute (JGI)	Yes	Ga0209745	Metagenome Analysis	Gp0055537	Gs0084162	Environmental	Soil	71.2906	-156.789	534885976
3300025750	1161686	ET:Polar/Tundra	Polar/Alpine	Arctic peat soil microbial communities from the Barrow Environmental Observatory site, Barrow, Alaska, USA	DOE Joint Genome Institute (JGI)	Yes	Ga0209747	Metagenome Analysis	Gp0055540	Gs0084162	Environmental	Soil	71.2906	-156.789	541170366
3300025764	1220003	ET:Polar/Tundra	Polar/Alpine	Arctic peat soil microbial communities from the Barrow Environmental Observatory site, Barrow, Alaska, USA	DOE Joint Genome Institute (JGI)	Yes	Ga0209539	Metagenome Analysis	Gp0055541	Gs0084162	Environmental	Soil	71.2838	-156.599	623259383
3300025766	121633	ET:Polar/Tundra	Polar/Alpine	Arctic peat soil microbial communities from the Barrow Environmental Observatory site, Barrow, Alaska, USA	DOE Joint Genome Institute (JGI)	Yes	Ga0209280	Metagenome Analysis	Gp0116221	Gs0084162	Environmental	Soil	71.299	-156.61	42210641
3300025774	178678	ET:Polar/Tundra	Polar/Alpine	Arctic peat soil microbial communities from the Barrow Environmental Observatory site, Barrow, Alaska, USA	DOE Joint Genome Institute (JGI)	Yes	Ga0209586	Metagenome Analysis	Gp0116224	Gs0084162	Environmental	Soil	71.299	-156.61	63850416
3300025829	1216607	ET:Polar/Tundra	Polar/Alpine	Arctic peat soil microbial communities from the Barrow Environmental Observatory site, Barrow, Alaska, USA	DOE Joint Genome Institute (JGI)	Yes	Ga0209484	Metagenome Analysis	Gp0116223	Gs0084162	Environmental	Soil	71.299	-156.61	460723844
3300025836	1067314	ET:Polar/Tundra	Polar/Alpine	Arctic peat soil microbial communities from the Barrow Environmental Observatory site, Barrow, Alaska, USA	DOE Joint Genome Institute (JGI)	Yes	Ga0209748	Metagenome Analysis	Gp0055544	Gs0084162	Environmental	Soil	71.2709	-156.81	560451603
3300025846	1286669	ET:Polar/Tundra	Polar/Alpine	Arctic peat soil microbial communities from the Barrow Environmental Observatory site, Barrow, Alaska, USA	DOE Joint Genome Institute (JGI)	Yes	Ga0209538	Metagenome Analysis	Gp0055534	Gs0084162	Environmental	Soil	71.2906	-156.789	645952607
3300025852	1401227	ET:Polar/Tundra	Polar/Alpine	Arctic peat soil microbial communities from the Barrow Environmental Observatory site, Barrow, Alaska, USA	DOE Joint Genome Institute (JGI)	Yes	Ga0209124	Metagenome Analysis	Gp0055558	Gs0084162	Environmental	Soil	71.2709	-156.81	685990306
3300025854	1334568	ET:Polar/Tundra	Polar/Alpine	Arctic peat soil microbial communities from the Barrow Environmental Observatory site, Barrow, Alaska, USA	DOE Joint Genome Institute (JGI)	Yes	Ga0209176	Metagenome Analysis	Gp0116222	Gs0084162	Environmental	Soil	71.299	-156.61	503279323
3300025857	1347547	ET:Polar/Tundra	Polar/Alpine	Arctic peat soil microbial communities from the Barrow Environmental Observatory site, Barrow, Alaska, USA	DOE Joint Genome Institute (JGI)	Yes	Ga0209014	Metagenome Analysis	Gp0055533	Gs0084162	Environmental	Soil	71.2905	-156.789	646717027
3300025862	1490465	ET:Polar/Tundra	Polar/Alpine	Arctic peat soil microbial communities from the Barrow Environmental Observatory site, Barrow, Alaska, USA	DOE Joint Genome Institute (JGI)	Yes	Ga0209483	Metagenome Analysis	Gp0116217	Gs0084162	Environmental	Soil	71.299	-156.61	759801115
3300025864	1478583	ET:Polar/Tundra	Polar/Alpine	Arctic peat soil microbial communities from the Barrow Environmental Observatory site, Barrow, Alaska, USA	DOE Joint Genome Institute (JGI)	Yes	Ga0209429	Metagenome Analysis	Gp0055535	Gs0084162	Environmental	Soil	71.2905	-156.789	746353554
3300025865	1644196	ET:Polar/Tundra	Polar/Alpine	Arctic peat soil microbial communities from the Barrow Environmental Observatory site, Barrow, Alaska, USA	DOE Joint Genome Institute (JGI)	Yes	Ga0209226	Metagenome Analysis	Gp0055539	Gs0084162	Environmental	Soil	71.2905	-156.789	802962291
3300025878	1928055	ET:Polar/Tundra	Polar/Alpine	Arctic peat soil microbial communities from the Barrow Environmental Observatory site, Barrow, Alaska, USA	DOE Joint Genome Institute (JGI)	Yes	Ga0209584	Metagenome Analysis	Gp0116216	Gs0084162	Environmental	Soil	71.299	-156.61	817480300
3300025888	2335375	ET:Polar/Tundra	Polar/Alpine	Arctic peat soil microbial communities from the Barrow Environmental Observatory site, Barrow, Alaska, USA	DOE Joint Genome Institute (JGI)	Yes	Ga0209540	Metagenome Analysis	Gp0055557	Gs0084162	Environmental	Soil	71.2709	-156.81	1216889634
3300025891	2733890	ET:Polar/Tundra	Polar/Alpine	Arctic peat soil microbial communities from the Barrow Environmental Observatory site, Barrow, Alaska, USA	DOE Joint Genome Institute (JGI)	Yes	Ga0209585	Metagenome Analysis	Gp0116219	Gs0084162	Environmental	Soil	71.299	-156.61	1090317562
3300026285	707498	Csb:Temperate/Dry_Summer/Warm_Summer	Temperate	Grasslands soil microbial communities from the Angelo Coastal Reserve, California, USA	DOE Joint Genome Institute (JGI)	Yes	Ga0209438	Metagenome Analysis	Gp0072839	Gs0110119	Environmental	Soil	39.7392	-123.631	372813629	[29]
3300026296	951020	Csb:Temperate/Dry_Summer/Warm_Summer	Temperate	Grasslands soil microbial communities from the Angelo Coastal Reserve, California, USA	DOE Joint Genome Institute (JGI)	Yes	Ga0209235	Metagenome Analysis	Gp0071735	Gs0110119	Environmental	Soil	39.7182	-123.653	548056717	[29]
3300026304	881034	Csb:Temperate/Dry_Summer/Warm_Summer	Temperate	Grasslands soil microbial communities from the Angelo Coastal Reserve, California, USA	DOE Joint Genome Institute (JGI)	Yes	Ga0209240	Metagenome Analysis	Gp0072842	Gs0110119	Environmental	Soil	39.7392	-123.631	470071019	[29]
3300026632	7468	Cfa:Temperate/Without_dry_season/Hot_Summer	Temperate	Soil microbial communities from 10 grassland sites in CA, CO, KS, KY, MN, MO, NM, SC, TX, that have been nitrogen fertilized	DOE Joint Genome Institute (JGI)	Yes	Ga0208573	Metagenome Analysis	Gp0054847	Gs0053063	Environmental	Soil	35.913	-79.056	2451489
3300026643	10870	Cfa:Temperate/Without_dry_season/Hot_Summer	Temperate	Soil microbial communities from 10 grassland sites in CA, CO, KS, KY, MN, MO, NM, SC, TX, that have been nitrogen fertilized	DOE Joint Genome Institute (JGI)	Yes	Ga0207923	Metagenome Analysis	Gp0054735	Gs0053063	Environmental	Soil	35.913	-79.056	3260842
3300026645	10174	Cfa:Temperate/Without_dry_season/Hot_Summer	Temperate	Soil microbial communities from 10 grassland sites in CA, CO, KS, KY, MN, MO, NM, SC, TX, that have been nitrogen fertilized	DOE Joint Genome Institute (JGI)	Yes	Ga0208572	Metagenome Analysis	Gp0054645	Gs0053063	Environmental	Soil	35.913	-79.056	3077562
3300026666	23434	Cfa:Temperate/Without_dry_season/Hot_Summer	Temperate	Soil microbial communities from 10 grassland sites in CA, CO, KS, KY, MN, MO, NM, SC, TX, that have been nitrogen fertilized	DOE Joint Genome Institute (JGI)	Yes	Ga0208574	Metagenome Analysis	Gp0054370	Gs0053063	Environmental	Soil	35.913	-79.056	7836755
3300026674	23449	Cfa:Temperate/Without_dry_season/Hot_Summer	Temperate	Soil microbial communities from 10 grassland sites in CA, CO, KS, KY, MN, MO, NM, SC, TX, that have been nitrogen fertilized	DOE Joint Genome Institute (JGI)	Yes	Ga0207924	Metagenome Analysis	Gp0054369	Gs0053063	Environmental	Soil	35.913	-79.056	7183270
3300026675	26768	Cfa:Temperate/Without_dry_season/Hot_Summer	Temperate	Soil microbial communities from 10 grassland sites in CA, CO, KS, KY, MN, MO, NM, SC, TX, that have been nitrogen fertilized	DOE Joint Genome Institute (JGI)	Yes	Ga0208068	Metagenome Analysis	Gp0055416	Gs0053063	Environmental	Soil	35.913	-79.056	8508674
3300026683	28492	Cfa:Temperate/Without_dry_season/Hot_Summer	Temperate	Soil microbial communities from 10 grassland sites in CA, CO, KS, KY, MN, MO, NM, SC, TX, that have been nitrogen fertilized	DOE Joint Genome Institute (JGI)	Yes	Ga0208210	Metagenome Analysis	Gp0054365	Gs0053063	Environmental	Soil	35.913	-79.056	8592918
3300026685	32596	Cfa:Temperate/Without_dry_season/Hot_Summer	Temperate	Soil microbial communities from 10 grassland sites in CA, CO, KS, KY, MN, MO, NM, SC, TX, that have been nitrogen fertilized	DOE Joint Genome Institute (JGI)	Yes	Ga0208706	Metagenome Analysis	Gp0054417	Gs0053063	Environmental	Soil	35.913	-79.056	10441038
3300026687	33244	Csb:Temperate/Dry_Summer/Warm_Summer	Temperate	Soil microbial communities from 10 grassland sites in CA, CO, KS, KY, MN, MO, NM, SC, TX, that have been nitrogen fertilized	DOE Joint Genome Institute (JGI)	Yes	Ga0208212	Metagenome Analysis	Gp0054783	Gs0053063	Environmental	Soil	44.2052	-122.128	10439355
3300026695	43728	Csb:Temperate/Dry_Summer/Warm_Summer	Temperate	Soil microbial communities from 10 grassland sites in CA, CO, KS, KY, MN, MO, NM, SC, TX, that have been nitrogen fertilized	DOE Joint Genome Institute (JGI)	Yes	Ga0208840	Metagenome Analysis	Gp0054709	Gs0053063	Environmental	Soil	44.2052	-122.128	13452259
3300026698	46195	Csb:Temperate/Dry_Summer/Warm_Summer	Temperate	Soil microbial communities from 10 grassland sites in CA, CO, KS, KY, MN, MO, NM, SC, TX, that have been nitrogen fertilized	DOE Joint Genome Institute (JGI)	Yes	Ga0208843	Metagenome Analysis	Gp0054414	Gs0053063	Environmental	Soil	44.2052	-122.128	13461771
3300026700	50641	Cfa:Temperate/Without_dry_season/Hot_Summer	Temperate	Soil microbial communities from 10 grassland sites in CA, CO, KS, KY, MN, MO, NM, SC, TX, that have been nitrogen fertilized	DOE Joint Genome Institute (JGI)	Yes	Ga0208474	Metagenome Analysis	Gp0054804	Gs0053063	Environmental	Soil	35.913	-79.056	15993165
3300026701	49683	Csb:Temperate/Dry_Summer/Warm_Summer	Temperate	Soil microbial communities from 10 grassland sites in CA, CO, KS, KY, MN, MO, NM, SC, TX, that have been nitrogen fertilized	DOE Joint Genome Institute (JGI)	Yes	Ga0208577	Metagenome Analysis	Gp0054522	Gs0053063	Environmental	Soil	44.2052	-122.128	15233200
3300026721	58323	Csb:Temperate/Dry_Summer/Warm_Summer	Temperate	Soil microbial communities from 10 grassland sites in CA, CO, KS, KY, MN, MO, NM, SC, TX, that have been nitrogen fertilized	DOE Joint Genome Institute (JGI)	Yes	Ga0208841	Metagenome Analysis	Gp0054416	Gs0053063	Environmental	Soil	44.2052	-122.128	18950396
3300026723	61492	Cfa:Temperate/Without_dry_season/Hot_Summer	Temperate	Soil microbial communities from 10 grassland sites in CA, CO, KS, KY, MN, MO, NM, SC, TX, that have been nitrogen fertilized	DOE Joint Genome Institute (JGI)	Yes	Ga0208342	Metagenome Analysis	Gp0054705	Gs0053063	Environmental	Soil	35.913	-79.056	19484778
3300026724	60728	Csb:Temperate/Dry_Summer/Warm_Summer	Temperate	Soil microbial communities from 10 grassland sites in CA, CO, KS, KY, MN, MO, NM, SC, TX, that have been nitrogen fertilized	DOE Joint Genome Institute (JGI)	Yes	Ga0208842	Metagenome Analysis	Gp0054778	Gs0053063	Environmental	Soil	44.2052	-122.128	18195758
3300026728	61540	Csb:Temperate/Dry_Summer/Warm_Summer	Temperate	Soil microbial communities from 10 grassland sites in CA, CO, KS, KY, MN, MO, NM, SC, TX, that have been nitrogen fertilized	DOE Joint Genome Institute (JGI)	Yes	Ga0208069	Metagenome Analysis	Gp0054777	Gs0053063	Environmental	Soil	44.2052	-122.128	18697796
3300026734	68126	Csb:Temperate/Dry_Summer/Warm_Summer	Temperate	Soil microbial communities from 10 grassland sites in CA, CO, KS, KY, MN, MO, NM, SC, TX, that have been nitrogen fertilized	DOE Joint Genome Institute (JGI)	Yes	Ga0208211	Metagenome Analysis	Gp0054803	Gs0053063	Environmental	Soil	44.2052	-122.128	21938783
3300026864	145989	Cfa:Temperate/Without_dry_season/Hot_Summer	Temperate	Forest soil microbial communities from multiple locations in Canada and USA	DOE Joint Genome Institute (JGI)	Yes	Ga0209621	Metagenome Analysis	Gp0054853	Gs0071004	Environmental	Soil	31.11	-95.15	51998141	[5]
3300026899	174052	Cfa:Temperate/Without_dry_season/Hot_Summer	Temperate	Forest soil microbial communities from multiple locations in Canada and USA	DOE Joint Genome Institute (JGI)	Yes	Ga0209326	Metagenome Analysis	Gp0055381	Gs0071004	Environmental	Soil	31.11	-95.15	62150590	[5]
3300026911	156343	Cfa:Temperate/Without_dry_season/Hot_Summer	Temperate	Forest soil microbial communities from multiple locations in Canada and USA	DOE Joint Genome Institute (JGI)	Yes	Ga0209620	Metagenome Analysis	Gp0055341	Gs0071004	Environmental	Soil	31.11	-95.15	60068605	[5]
3300026914	40092	Csa:Temperate/Dry_Summer/Hot_Summer	Temperate	Soil microbial communities from 10 grassland sites in CA, CO, KS, KY, MN, MO, NM, SC, TX, that have been nitrogen fertilized	DOE Joint Genome Institute (JGI)	Yes	Ga0208705	Metagenome Analysis	Gp0054527	Gs0053063	Environmental	Soil	39.2355	-121.284	11918430
3300026915	37530	Csa:Temperate/Dry_Summer/Hot_Summer	Temperate	Soil microbial communities from 10 grassland sites in CA, CO, KS, KY, MN, MO, NM, SC, TX, that have been nitrogen fertilized	DOE Joint Genome Institute (JGI)	Yes	Ga0208838	Metagenome Analysis	Gp0055414	Gs0053063	Environmental	Soil	39.2355	-121.284	10928158
3300026916	32674	Csa:Temperate/Dry_Summer/Hot_Summer	Temperate	Soil microbial communities from 10 grassland sites in CA, CO, KS, KY, MN, MO, NM, SC, TX, that have been nitrogen fertilized	DOE Joint Genome Institute (JGI)	Yes	Ga0208066	Metagenome Analysis	Gp0055415	Gs0053063	Environmental	Soil	39.2355	-121.284	11292302
3300026917	60606	Csa:Temperate/Dry_Summer/Hot_Summer	Temperate	Soil microbial communities from 10 grassland sites in CA, CO, KS, KY, MN, MO, NM, SC, TX, that have been nitrogen fertilized	DOE Joint Genome Institute (JGI)	Yes	Ga0208065	Metagenome Analysis	Gp0054856	Gs0053063	Environmental	Soil	39.2355	-121.284	18482697
3300026920	171448	Csb:Temperate/Dry_Summer/Warm_Summer	Temperate	Soil microbial communities from 10 grassland sites in CA, CO, KS, KY, MN, MO, NM, SC, TX, that have been nitrogen fertilized	DOE Joint Genome Institute (JGI)	Yes	Ga0208575	Metagenome Analysis	Gp0054415	Gs0053063	Environmental	Soil	44.2052	-122.128	67300048
3300026924	16928	Cfa:Temperate/Without_dry_season/Hot_Summer	Temperate	Soil microbial communities from 10 grassland sites in CA, CO, KS, KY, MN, MO, NM, SC, TX, that have been nitrogen fertilized	DOE Joint Genome Institute (JGI)	Yes	Ga0208339	Metagenome Analysis	Gp0054525	Gs0053063	Environmental	Soil	35.913	-79.056	5000550
3300026925	7760	Csa:Temperate/Dry_Summer/Hot_Summer	Temperate	Soil microbial communities from 10 grassland sites in CA, CO, KS, KY, MN, MO, NM, SC, TX, that have been nitrogen fertilized	DOE Joint Genome Institute (JGI)	Yes	Ga0208067	Metagenome Analysis	Gp0055348	Gs0053063	Environmental	Soil	39.2355	-121.284	2230485
3300026926	25064	Cfa:Temperate/Without_dry_season/Hot_Summer	Temperate	Soil microbial communities from 10 grassland sites in CA, CO, KS, KY, MN, MO, NM, SC, TX, that have been nitrogen fertilized	DOE Joint Genome Institute (JGI)	Yes	Ga0207922	Metagenome Analysis	Gp0054418	Gs0053063	Environmental	Soil	35.913	-79.056	7641167
3300026930	16512	Cfa:Temperate/Without_dry_season/Hot_Summer	Temperate	Soil microbial communities from 10 grassland sites in CA, CO, KS, KY, MN, MO, NM, SC, TX, that have been nitrogen fertilized	DOE Joint Genome Institute (JGI)	Yes	Ga0208340	Metagenome Analysis	Gp0054324	Gs0053063	Environmental	Soil	35.913	-79.056	4884166
3300027002	234023	Cfa:Temperate/Without_dry_season/Hot_Summer	Temperate	Forest soil microbial communities from multiple locations in Canada and USA	DOE Joint Genome Institute (JGI)	Yes	Ga0209110	Metagenome Analysis	Gp0054852	Gs0071004	Environmental	Soil	31.11	-95.15	95337606	[5]
3300027034	299165	Cfa:Temperate/Without_dry_season/Hot_Summer	Temperate	Forest soil microbial communities from multiple locations in Canada and USA	DOE Joint Genome Institute (JGI)	Yes	Ga0209730	Metagenome Analysis	Gp0054862	Gs0071004	Environmental	Soil	31.11	-95.15	107605937	[5]
3300027037	302392	Cfa:Temperate/Without_dry_season/Hot_Summer	Temperate	Forest soil microbial communities from multiple locations in Canada and USA	DOE Joint Genome Institute (JGI)	Yes	Ga0209005	Metagenome Analysis	Gp0055312	Gs0071004	Environmental	Soil	31.11	-95.15	115133308	[5]
3300027050	284254	Cfa:Temperate/Without_dry_season/Hot_Summer	Temperate	Forest soil microbial communities from multiple locations in Canada and USA	DOE Joint Genome Institute (JGI)	Yes	Ga0209325	Metagenome Analysis	Gp0055282	Gs0071004	Environmental	Soil	31.11	-95.15	106973104	[5]
3300027058	307305	Cfa:Temperate/Without_dry_season/Hot_Summer	Temperate	Forest soil microbial communities from multiple locations in Canada and USA	DOE Joint Genome Institute (JGI)	Yes	Ga0209111	Metagenome Analysis	Gp0055413	Gs0071004	Environmental	Soil	31.11	-95.15	117362153	[5]
3300027061	303991	Cfa:Temperate/Without_dry_season/Hot_Summer	Temperate	Forest soil microbial communities from multiple locations in Canada and USA	DOE Joint Genome Institute (JGI)	Yes	Ga0209729	Metagenome Analysis	Gp0055409	Gs0071004	Environmental	Soil	31.11	-95.15	115297917	[5]
3300027071	340585	Cfa:Temperate/Without_dry_season/Hot_Summer	Temperate	Forest soil microbial communities from multiple locations in Canada and USA	DOE Joint Genome Institute (JGI)	Yes	Ga0209214	Metagenome Analysis	Gp0054861	Gs0071004	Environmental	Soil	31.11	-95.15	129329116	[5]
3300027119	342966	Cfa:Temperate/Without_dry_season/Hot_Summer	Temperate	Forest soil microbial communities from multiple locations in Canada and USA	DOE Joint Genome Institute (JGI)	Yes	Ga0209522	Metagenome Analysis	Gp0055283	Gs0071004	Environmental	Soil	31.11	-95.15	122550026	[5]
3300027266	430424	Cfa:Temperate/Without_dry_season/Hot_Summer	Temperate	Forest soil microbial communities from multiple locations in Canada and USA	DOE Joint Genome Institute (JGI)	Yes	Ga0209215	Metagenome Analysis	Gp0055284	Gs0071004	Environmental	Soil	31.11	-95.15	166136309	[5]
3300027307	453884	Cfa:Temperate/Without_dry_season/Hot_Summer	Temperate	Forest soil microbial communities from multiple locations in Canada and USA	DOE Joint Genome Institute (JGI)	Yes	Ga0209327	Metagenome Analysis	Gp0055372	Gs0071004	Environmental	Soil	31.11	-95.15	166188609	[5]
3300027326	496982	Cfa:Temperate/Without_dry_season/Hot_Summer	Temperate	Forest soil microbial communities from multiple locations in Canada and USA	DOE Joint Genome Institute (JGI)	Yes	Ga0209731	Metagenome Analysis	Gp0055373	Gs0071004	Environmental	Soil	31.11	-95.15	182230083	[5]
3300027371	521897	Cfa:Temperate/Without_dry_season/Hot_Summer	Temperate	Forest soil microbial communities from multiple locations in Canada and USA	DOE Joint Genome Institute (JGI)	Yes	Ga0209418	Metagenome Analysis	Gp0055410	Gs0071004	Environmental	Soil	31.11	-95.15	203832804	[5]
3300027376	470216	Cfa:Temperate/Without_dry_season/Hot_Summer	Temperate	Forest soil microbial communities from multiple locations in Canada and USA	DOE Joint Genome Institute (JGI)	Yes	Ga0209004	Metagenome Analysis	Gp0055311	Gs0071004	Environmental	Soil	31.11	-95.15	187946141	[5]
3300027409	21030	EF:Polar/Frost	Polar/Alpine	Polar desert microbial communities from Antarctic Dry Valleys	DOE Joint Genome Institute (JGI)	Yes	Ga0208247	Metagenome Analysis	Gp0060305	Gs0053075	Environmental	Freshwater	-78.0482	164.113	19833989	[13]
3300027414	22777	EF:Polar/Frost	Polar/Alpine	Polar desert microbial communities from Antarctic Dry Valleys	DOE Joint Genome Institute (JGI)	Yes	Ga0208493	Metagenome Analysis	Gp0060306	Gs0053075	Environmental	Freshwater	-78.0836	164.284	20692400	[13]
3300027415	21720	EF:Polar/Frost	Polar/Alpine	Polar desert microbial communities from Antarctic Dry Valleys	DOE Joint Genome Institute (JGI)	Yes	Ga0207953	Metagenome Analysis	Gp0060309	Gs0053075	Environmental	Freshwater	-78.0544	164.021	20219283	[13]
3300027502	586120	Cfa:Temperate/Without_dry_season/Hot_Summer	Temperate	Forest soil microbial communities from multiple locations in Canada and USA	DOE Joint Genome Institute (JGI)	Yes	Ga0209622	Metagenome Analysis	Gp0055310	Gs0071004	Environmental	Soil	31.11	-95.15	228650272	[5]
3300027504	545506	Cfa:Temperate/Without_dry_season/Hot_Summer	Temperate	Forest soil microbial communities from multiple locations in Canada and USA	DOE Joint Genome Institute (JGI)	Yes	Ga0209114	Metagenome Analysis	Gp0055382	Gs0071004	Environmental	Soil	31.11	-95.15	216256371	[5]
3300027517	560971	Cfa:Temperate/Without_dry_season/Hot_Summer	Temperate	Forest soil microbial communities from multiple locations in Canada and USA	DOE Joint Genome Institute (JGI)	Yes	Ga0209113	Metagenome Analysis	Gp0054855	Gs0071004	Environmental	Soil	31.11	-95.15	199614033	[5]
3300027527	659900	Am:Tropical/Monsoon	Tropical	Tropical forest soil microbial communities from Panama analyzed to predict greenhouse gas emissions	DOE Joint Genome Institute (JGI)	Yes	Ga0209684	Metagenome Analysis	Gp0111273	Gs0114293	Environmental	Soil	9.1086	-79.8436	237702869	[3]
3300027530	663799	Cfa:Temperate/Without_dry_season/Hot_Summer	Temperate	Forest soil microbial communities from multiple locations in Canada and USA	DOE Joint Genome Institute (JGI)	Yes	Ga0209216	Metagenome Analysis	Gp0055411	Gs0071004	Environmental	Soil	31.11	-95.15	248133187	[5]
3300027548	687346	Cfa:Temperate/Without_dry_season/Hot_Summer	Temperate	Forest soil microbial communities from multiple locations in Canada and USA	DOE Joint Genome Institute (JGI)	Yes	Ga0209523	Metagenome Analysis	Gp0055412	Gs0071004	Environmental	Soil	31.11	-95.15	270996144	[5]
3300027576	762941	Cfa:Temperate/Without_dry_season/Hot_Summer	Temperate	Forest soil microbial communities from multiple locations in Canada and USA	DOE Joint Genome Institute (JGI)	Yes	Ga0209003	Metagenome Analysis	Gp0055342	Gs0071004	Environmental	Soil	31.11	-95.15	275040067	[5]
3300027618	835811	EF:Polar/Frost	Polar/Alpine	Polar desert microbial communities from Antarctic Dry Valleys	DOE Joint Genome Institute (JGI)	Yes	Ga0208736	Metagenome Analysis	Gp0060308	Gs0053075	Environmental	Freshwater	-78.0486	163.805	347775324	[13]
3300027638	818113	EF:Polar/Frost	Polar/Alpine	Polar desert microbial communities from Antarctic Dry Valleys	DOE Joint Genome Institute (JGI)	Yes	Ga0208612	Metagenome Analysis	Gp0060307	Gs0053075	Environmental	Freshwater	-78.1358	164.119	376993893	[13]
3300027646	901027	Am:Tropical/Monsoon	Tropical	Tropical forest soil microbial communities from Panama analyzed to predict greenhouse gas emissions	DOE Joint Genome Institute (JGI)	Yes	Ga0209466	Metagenome Analysis	Gp0111274	Gs0114293	Environmental	Soil	9.1086	-79.8436	336227422	[3]
3300027654	965140	Am:Tropical/Monsoon	Tropical	Tropical forest soil microbial communities from Panama analyzed to predict greenhouse gas emissions	DOE Joint Genome Institute (JGI)	Yes	Ga0209799	Metagenome Analysis	Gp0111275	Gs0114293	Environmental	Soil	9.1086	-79.8436	368915915	[3]
3300027775	1730284	Cfa:Temperate/Without_dry_season/Hot_Summer	Temperate	Agricultural soil microbial communities from Utah and Georgia to study Nitrogen management	DOE Joint Genome Institute (JGI)	Yes	Ga0209177	Metagenome Analysis	Gp0119784	Gs0114436	Environmental	Soil	33.8834	-83.4195	753572609
3300027787	1840278	Cfa:Temperate/Without_dry_season/Hot_Summer	Temperate	Agricultural soil microbial communities from Utah and Georgia to study Nitrogen management	DOE Joint Genome Institute (JGI)	Yes	Ga0209074	Metagenome Analysis	Gp0119787	Gs0114436	Environmental	Soil	33.8834	-83.4195	814831001
3300027817	2231983	Cfa:Temperate/Without_dry_season/Hot_Summer	Temperate	Forest soil microbial communities from multiple locations in Canada and USA	DOE Joint Genome Institute (JGI)	Yes	Ga0209112	Metagenome Analysis	Gp0054854	Gs0071004	Environmental	Soil	31.11	-95.15	846625796	[5]
3300027874	3344901	Am:Tropical/Monsoon	Tropical	Tropical forest soil microbial communities from Panama analyzed to predict greenhouse gas emissions	DOE Joint Genome Institute (JGI)	Yes	Ga0209465	Metagenome Analysis	Gp0111272	Gs0114293	Environmental	Soil	9.1086	-79.8436	1367041725	[3]
3300028551	72570	Cfa:Temperate/Without_dry_season/Hot_Summer	Temperate	Switchgrass-associated microbial communities from reclaimed mine lands soil in West Virginia, United States	DOE Joint Genome Institute (JGI)	Yes	Ga0213905	Metagenome Analysis	Gp0238802	Gs0131209	Environmental	Soil	38.083	-81.98	24503749	[18]
3300029894	462781	ET:Polar/Tundra	Polar/Alpine	Cryconite microbial communities around the Greenland ice sheet	DMAC, Technical University of Denmark	Yes	Ga0247028	Metagenome Analysis	Gp0289613	Gs0133355	Environmental	Freshwater	65.38	-38.53	256573678
3300029895	377483	ET:Polar/Tundra	Polar/Alpine	Cryconite microbial communities around the Greenland ice sheet	DMAC, Technical University of Denmark	Yes	Ga0247043	Metagenome Analysis	Gp0289628	Gs0133355	Environmental	Freshwater	65.38	-38.53	211196280
3300029896	375302	ET:Polar/Tundra	Polar/Alpine	Cryconite microbial communities around the Greenland ice sheet	DMAC, Technical University of Denmark	Yes	Ga0247044	Metagenome Analysis	Gp0289629	Gs0133355	Environmental	Freshwater	65.38	-38.53	214289798
3300029897	396686	ET:Polar/Tundra	Polar/Alpine	Cryconite microbial communities around the Greenland ice sheet	DMAC, Technical University of Denmark	Yes	Ga0247036	Metagenome Analysis	Gp0289621	Gs0133355	Environmental	Freshwater	65.38	-38.53	216071653
3300029898	336873	ET:Polar/Tundra	Polar/Alpine	Cryconite microbial communities around the Greenland ice sheet	DMAC, Technical University of Denmark	Yes	Ga0247046	Metagenome Analysis	Gp0289631	Gs0133355	Environmental	Freshwater	65.41	-38.51	188451592
3300029899	466796	ET:Polar/Tundra	Polar/Alpine	Cryconite microbial communities around the Greenland ice sheet	DMAC, Technical University of Denmark	Yes	Ga0247047	Metagenome Analysis	Gp0289632	Gs0133355	Environmental	Freshwater	65.41	-38.51	255335083
3300029900	392669	ET:Polar/Tundra	Polar/Alpine	Cryconite microbial communities around the Greenland ice sheet	DMAC, Technical University of Denmark	Yes	Ga0247048	Metagenome Analysis	Gp0289633	Gs0133355	Environmental	Freshwater	65.41	-38.51	216656245
3300029901	607153	ET:Polar/Tundra	Polar/Alpine	Cryconite microbial communities around the Greenland ice sheet	DMAC, Technical University of Denmark	Yes	Ga0247051	Metagenome Analysis	Gp0289636	Gs0133355	Environmental	Freshwater	67.09	-50	331649564
3300029902	327602	ET:Polar/Tundra	Polar/Alpine	Cryconite microbial communities around the Greenland ice sheet	DMAC, Technical University of Denmark	Yes	Ga0247058	Metagenome Analysis	Gp0289643	Gs0133355	Environmental	Freshwater	76.23	-68.15	205299534
3300029912	558350	ET:Polar/Tundra	Polar/Alpine	Cryconite microbial communities around the Greenland ice sheet	DMAC, Technical University of Denmark	Yes	Ga0247050	Metagenome Analysis	Gp0289635	Gs0133355	Environmental	Freshwater	67.09	-50	295863540
3300031543	3887799	Af:Tropical/Rainforest	Tropical	Lab enrichment of tropical soil microbial communities from Luquillo Experimental Forest, Puerto Rico	DOE Joint Genome Institute (JGI)	Yes	Ga0318516	Metagenome Analysis	Gp0344839	Gs0128850	Environmental	Soil	18.321	-65.8172	1657462358	[12]
3300031544	3939779	Af:Tropical/Rainforest	Tropical	Lab enrichment of tropical soil microbial communities from Luquillo Experimental Forest, Puerto Rico	DOE Joint Genome Institute (JGI)	Yes	Ga0318534	Metagenome Analysis	Gp0344858	Gs0128850	Environmental	Soil	18.321	-65.8172	1676545553	[12]
3300031545	4036339	Af:Tropical/Rainforest	Tropical	Lab enrichment of tropical soil microbial communities from Luquillo Experimental Forest, Puerto Rico	DOE Joint Genome Institute (JGI)	Yes	Ga0318541	Metagenome Analysis	Gp0344865	Gs0128850	Environmental	Soil	18.321	-65.8172	1684130028	[12]
3300031546	3921070	Af:Tropical/Rainforest	Tropical	Lab enrichment of tropical soil microbial communities from Luquillo Experimental Forest, Puerto Rico	DOE Joint Genome Institute (JGI)	Yes	Ga0318538	Metagenome Analysis	Gp0344862	Gs0128850	Environmental	Soil	18.321	-65.8172	1611810363	[12]
3300031549	3024633	Af:Tropical/Rainforest	Tropical	Lab enrichment of tropical soil microbial communities from Luquillo Experimental Forest, Puerto Rico	DOE Joint Genome Institute (JGI)	Yes	Ga0318571	Metagenome Analysis	Gp0344895	Gs0128850	Environmental	Soil	18.321	-65.8172	1110820267	[12]
3300031561	3726539	Af:Tropical/Rainforest	Tropical	Lab enrichment of tropical soil microbial communities from Luquillo Experimental Forest, Puerto Rico	DOE Joint Genome Institute (JGI)	Yes	Ga0318528	Metagenome Analysis	Gp0344851	Gs0128850	Environmental	Soil	18.321	-65.8172	1559370587	[12]
3300031564	3778747	Af:Tropical/Rainforest	Tropical	Lab enrichment of tropical soil microbial communities from Luquillo Experimental Forest, Puerto Rico	DOE Joint Genome Institute (JGI)	Yes	Ga0318573	Metagenome Analysis	Gp0344897	Gs0128850	Environmental	Soil	18.321	-65.8172	1567031224	[12]
3300031572	3504537	Af:Tropical/Rainforest	Tropical	Lab enrichment of tropical soil microbial communities from Luquillo Experimental Forest, Puerto Rico	DOE Joint Genome Institute (JGI)	Yes	Ga0318515	Metagenome Analysis	Gp0344838	Gs0128850	Environmental	Soil	18.321	-65.8172	1479544234	[12]
3300031573	4918452	Af:Tropical/Rainforest	Tropical	Lab enrichment of tropical soil microbial communities from Luquillo Experimental Forest, Puerto Rico	DOE Joint Genome Institute (JGI)	Yes	Ga0310915	Metagenome Analysis	Gp0325960	Gs0128850	Environmental	Soil	18.321	-65.8172	2212374572	[12]
3300031640	3886716	Af:Tropical/Rainforest	Tropical	Lab enrichment of tropical soil microbial communities from Luquillo Experimental Forest, Puerto Rico	DOE Joint Genome Institute (JGI)	Yes	Ga0318555	Metagenome Analysis	Gp0344879	Gs0128850	Environmental	Soil	18.321	-65.8172	1604991940	[12]
3300031668	3750415	Af:Tropical/Rainforest	Tropical	Lab enrichment of tropical soil microbial communities from Luquillo Experimental Forest, Puerto Rico	DOE Joint Genome Institute (JGI)	Yes	Ga0318542	Metagenome Analysis	Gp0344866	Gs0128850	Environmental	Soil	18.321	-65.8172	1520325775	[12]
3300031679	3980088	Af:Tropical/Rainforest	Tropical	Lab enrichment of tropical soil microbial communities from Luquillo Experimental Forest, Puerto Rico	DOE Joint Genome Institute (JGI)	Yes	Ga0318561	Metagenome Analysis	Gp0344885	Gs0128850	Environmental	Soil	18.321	-65.8172	1644495971	[12]
3300031680	4493404	Af:Tropical/Rainforest	Tropical	Lab enrichment of tropical soil microbial communities from Luquillo Experimental Forest, Puerto Rico	DOE Joint Genome Institute (JGI)	Yes	Ga0318574	Metagenome Analysis	Gp0344898	Gs0128850	Environmental	Soil	18.321	-65.8172	1854918225	[12]
3300031681	4583168	Af:Tropical/Rainforest	Tropical	Lab enrichment of tropical soil microbial communities from Luquillo Experimental Forest, Puerto Rico	DOE Joint Genome Institute (JGI)	Yes	Ga0318572	Metagenome Analysis	Gp0344896	Gs0128850	Environmental	Soil	18.321	-65.8172	1906794966	[12]
3300031682	3791661	Af:Tropical/Rainforest	Tropical	Lab enrichment of tropical soil microbial communities from Luquillo Experimental Forest, Puerto Rico	DOE Joint Genome Institute (JGI)	Yes	Ga0318560	Metagenome Analysis	Gp0344884	Gs0128850	Environmental	Soil	18.321	-65.8172	1572496560	[12]
3300031713	4124594	Af:Tropical/Rainforest	Tropical	Lab enrichment of tropical soil microbial communities from Luquillo Experimental Forest, Puerto Rico	DOE Joint Genome Institute (JGI)	Yes	Ga0318496	Metagenome Analysis	Gp0344819	Gs0128850	Environmental	Soil	18.321	-65.8172	1701626322	[12]
3300031719	6402511	Af:Tropical/Rainforest	Tropical	Lab enrichment of tropical soil microbial communities from Luquillo Experimental Forest, Puerto Rico	DOE Joint Genome Institute (JGI)	Yes	Ga0306917	Metagenome Analysis	Gp0208574	Gs0128850	Environmental	Soil	18.321	-65.8172	2798350604	[12]
3300031723	4608836	Af:Tropical/Rainforest	Tropical	Lab enrichment of tropical soil microbial communities from Luquillo Experimental Forest, Puerto Rico	DOE Joint Genome Institute (JGI)	Yes	Ga0318493	Metagenome Analysis	Gp0344816	Gs0128850	Environmental	Soil	18.321	-65.8172	1834341367	[12]
3300031724	3802161	Af:Tropical/Rainforest	Tropical	Lab enrichment of tropical soil microbial communities from Luquillo Experimental Forest, Puerto Rico	DOE Joint Genome Institute (JGI)	Yes	Ga0318500	Metagenome Analysis	Gp0344823	Gs0128850	Environmental	Soil	18.321	-65.8172	1501586510	[12]
3300031736	4470519	Af:Tropical/Rainforest	Tropical	Lab enrichment of tropical soil microbial communities from Luquillo Experimental Forest, Puerto Rico	DOE Joint Genome Institute (JGI)	Yes	Ga0318501	Metagenome Analysis	Gp0344824	Gs0128850	Environmental	Soil	18.321	-65.8172	1770574848	[12]
3300031744	6271469	Af:Tropical/Rainforest	Tropical	Lab enrichment of tropical soil microbial communities from Luquillo Experimental Forest, Puerto Rico	DOE Joint Genome Institute (JGI)	Yes	Ga0306918	Metagenome Analysis	Gp0208575	Gs0128850	Environmental	Soil	18.321	-65.8172	2744763784	[12]
3300031747	5147973	Af:Tropical/Rainforest	Tropical	Lab enrichment of tropical soil microbial communities from Luquillo Experimental Forest, Puerto Rico	DOE Joint Genome Institute (JGI)	Yes	Ga0318502	Metagenome Analysis	Gp0344825	Gs0128850	Environmental	Soil	18.321	-65.8172	2077684224	[12]
3300031748	4122047	Af:Tropical/Rainforest	Tropical	Lab enrichment of tropical soil microbial communities from Luquillo Experimental Forest, Puerto Rico	DOE Joint Genome Institute (JGI)	Yes	Ga0318492	Metagenome Analysis	Gp0344815	Gs0128850	Environmental	Soil	18.321	-65.8172	1653726561	[12]
3300031751	4734311	Af:Tropical/Rainforest	Tropical	Lab enrichment of tropical soil microbial communities from Luquillo Experimental Forest, Puerto Rico	DOE Joint Genome Institute (JGI)	Yes	Ga0318494	Metagenome Analysis	Gp0344817	Gs0128850	Environmental	Soil	18.321	-65.8172	1928615312	[12]
3300031763	1906562	Af:Tropical/Rainforest	Tropical	Lab enrichment of tropical soil microbial communities from Luquillo Experimental Forest, Puerto Rico	DOE Joint Genome Institute (JGI)	Yes	Ga0318537	Metagenome Analysis	Gp0344861	Gs0128850	Environmental	Soil	18.321	-65.8172	793094892	[12]
3300031764	2563357	Af:Tropical/Rainforest	Tropical	Lab enrichment of tropical soil microbial communities from Luquillo Experimental Forest, Puerto Rico	DOE Joint Genome Institute (JGI)	Yes	Ga0318535	Metagenome Analysis	Gp0344859	Gs0128850	Environmental	Soil	18.321	-65.8172	1066543341	[12]
3300031765	4096133	Af:Tropical/Rainforest	Tropical	Lab enrichment of tropical soil microbial communities from Luquillo Experimental Forest, Puerto Rico	DOE Joint Genome Institute (JGI)	Yes	Ga0318554	Metagenome Analysis	Gp0344878	Gs0128850	Environmental	Soil	18.321	-65.8172	1714286989	[12]
3300031768	3822658	Af:Tropical/Rainforest	Tropical	Lab enrichment of tropical soil microbial communities from Luquillo Experimental Forest, Puerto Rico	DOE Joint Genome Institute (JGI)	Yes	Ga0318509	Metagenome Analysis	Gp0344832	Gs0128850	Environmental	Soil	18.321	-65.8172	1609053790	[12]
3300031769	2272013	Af:Tropical/Rainforest	Tropical	Lab enrichment of tropical soil microbial communities from Luquillo Experimental Forest, Puerto Rico	DOE Joint Genome Institute (JGI)	Yes	Ga0318526	Metagenome Analysis	Gp0344849	Gs0128850	Environmental	Soil	18.321	-65.8172	932267216	[12]
3300031770	5252864	Af:Tropical/Rainforest	Tropical	Lab enrichment of tropical soil microbial communities from Luquillo Experimental Forest, Puerto Rico	DOE Joint Genome Institute (JGI)	Yes	Ga0318521	Metagenome Analysis	Gp0344844	Gs0128850	Environmental	Soil	18.321	-65.8172	2102581471	[12]
3300031771	6382801	Af:Tropical/Rainforest	Tropical	Lab enrichment of tropical soil microbial communities from Luquillo Experimental Forest, Puerto Rico	DOE Joint Genome Institute (JGI)	Yes	Ga0318546	Metagenome Analysis	Gp0344870	Gs0128850	Environmental	Soil	18.321	-65.8172	2631169008	[12]
3300031777	2654623	Af:Tropical/Rainforest	Tropical	Lab enrichment of tropical soil microbial communities from Luquillo Experimental Forest, Puerto Rico	DOE Joint Genome Institute (JGI)	Yes	Ga0318543	Metagenome Analysis	Gp0344867	Gs0128850	Environmental	Soil	18.321	-65.8172	1098619472	[12]
3300031778	2467303	Af:Tropical/Rainforest	Tropical	Lab enrichment of tropical soil microbial communities from Luquillo Experimental Forest, Puerto Rico	DOE Joint Genome Institute (JGI)	Yes	Ga0318498	Metagenome Analysis	Gp0344821	Gs0128850	Environmental	Soil	18.321	-65.8172	1051786211	[12]
3300031779	2966881	Af:Tropical/Rainforest	Tropical	Lab enrichment of tropical soil microbial communities from Luquillo Experimental Forest, Puerto Rico	DOE Joint Genome Institute (JGI)	Yes	Ga0318566	Metagenome Analysis	Gp0344890	Gs0128850	Environmental	Soil	18.321	-65.8172	1256757557	[12]
3300031780	1183477	Af:Tropical/Rainforest	Tropical	Lab enrichment of tropical soil microbial communities from Luquillo Experimental Forest, Puerto Rico	DOE Joint Genome Institute (JGI)	Yes	Ga0318508	Metagenome Analysis	Gp0344831	Gs0128850	Environmental	Soil	18.321	-65.8172	479220068	[12]
3300031781	5297838	Af:Tropical/Rainforest	Tropical	Lab enrichment of tropical soil microbial communities from Luquillo Experimental Forest, Puerto Rico	DOE Joint Genome Institute (JGI)	Yes	Ga0318547	Metagenome Analysis	Gp0344871	Gs0128850	Environmental	Soil	18.321	-65.8172	2146983374	[12]
3300031782	3600509	Af:Tropical/Rainforest	Tropical	Lab enrichment of tropical soil microbial communities from Luquillo Experimental Forest, Puerto Rico	DOE Joint Genome Institute (JGI)	Yes	Ga0318552	Metagenome Analysis	Gp0344876	Gs0128850	Environmental	Soil	18.321	-65.8172	1472589057	[12]
3300031792	2812852	Af:Tropical/Rainforest	Tropical	Lab enrichment of tropical soil microbial communities from Luquillo Experimental Forest, Puerto Rico	DOE Joint Genome Institute (JGI)	Yes	Ga0318529	Metagenome Analysis	Gp0344853	Gs0128850	Environmental	Soil	18.321	-65.8172	1170350512	[12]
3300031793	3011737	Af:Tropical/Rainforest	Tropical	Lab enrichment of tropical soil microbial communities from Luquillo Experimental Forest, Puerto Rico	DOE Joint Genome Institute (JGI)	Yes	Ga0318548	Metagenome Analysis	Gp0344872	Gs0128850	Environmental	Soil	18.321	-65.8172	1261858513	[12]
3300031794	1529094	Af:Tropical/Rainforest	Tropical	Lab enrichment of tropical soil microbial communities from Luquillo Experimental Forest, Puerto Rico	DOE Joint Genome Institute (JGI)	Yes	Ga0318503	Metagenome Analysis	Gp0344826	Gs0128850	Environmental	Soil	18.321	-65.8172	618655171	[12]
3300031795	2776155	Af:Tropical/Rainforest	Tropical	Lab enrichment of tropical soil microbial communities from Luquillo Experimental Forest, Puerto Rico	DOE Joint Genome Institute (JGI)	Yes	Ga0318557	Metagenome Analysis	Gp0344881	Gs0128850	Environmental	Soil	18.321	-65.8172	1148718420	[12]
3300031796	2869101	Af:Tropical/Rainforest	Tropical	Lab enrichment of tropical soil microbial communities from Luquillo Experimental Forest, Puerto Rico	DOE Joint Genome Institute (JGI)	Yes	Ga0318576	Metagenome Analysis	Gp0344900	Gs0128850	Environmental	Soil	18.321	-65.8172	1194618186	[12]
3300031797	2954365	Af:Tropical/Rainforest	Tropical	Lab enrichment of tropical soil microbial communities from Luquillo Experimental Forest, Puerto Rico	DOE Joint Genome Institute (JGI)	Yes	Ga0318550	Metagenome Analysis	Gp0344874	Gs0128850	Environmental	Soil	18.321	-65.8172	1234894760	[12]
3300031798	3107250	Af:Tropical/Rainforest	Tropical	Lab enrichment of tropical soil microbial communities from Luquillo Experimental Forest, Puerto Rico	DOE Joint Genome Institute (JGI)	Yes	Ga0318523	Metagenome Analysis	Gp0344846	Gs0128850	Environmental	Soil	18.321	-65.8172	1304301835	[12]
3300031799	2956494	Af:Tropical/Rainforest	Tropical	Lab enrichment of tropical soil microbial communities from Luquillo Experimental Forest, Puerto Rico	DOE Joint Genome Institute (JGI)	Yes	Ga0318565	Metagenome Analysis	Gp0344889	Gs0128850	Environmental	Soil	18.321	-65.8172	1244126197	[12]
3300031805	4361211	Af:Tropical/Rainforest	Tropical	Lab enrichment of tropical soil microbial communities from Luquillo Experimental Forest, Puerto Rico	DOE Joint Genome Institute (JGI)	Yes	Ga0318497	Metagenome Analysis	Gp0344820	Gs0128850	Environmental	Soil	18.321	-65.8172	1776877786	[12]
3300031819	4857618	Af:Tropical/Rainforest	Tropical	Lab enrichment of tropical soil microbial communities from Luquillo Experimental Forest, Puerto Rico	DOE Joint Genome Institute (JGI)	Yes	Ga0318568	Metagenome Analysis	Gp0344892	Gs0128850	Environmental	Soil	18.321	-65.8172	2038933077	[12]
3300031821	4209181	Af:Tropical/Rainforest	Tropical	Lab enrichment of tropical soil microbial communities from Luquillo Experimental Forest, Puerto Rico	DOE Joint Genome Institute (JGI)	Yes	Ga0318567	Metagenome Analysis	Gp0344891	Gs0128850	Environmental	Soil	18.321	-65.8172	1750700138	[12]
3300031831	2387355	Af:Tropical/Rainforest	Tropical	Lab enrichment of tropical soil microbial communities from Luquillo Experimental Forest, Puerto Rico	DOE Joint Genome Institute (JGI)	Yes	Ga0318564	Metagenome Analysis	Gp0344888	Gs0128850	Environmental	Soil	18.321	-65.8172	1018205626	[12]
3300031832	1895958	Af:Tropical/Rainforest	Tropical	Lab enrichment of tropical soil microbial communities from Luquillo Experimental Forest, Puerto Rico	DOE Joint Genome Institute (JGI)	Yes	Ga0318499	Metagenome Analysis	Gp0344822	Gs0128850	Environmental	Soil	18.321	-65.8172	798103542	[12]
3300031833	4627610	Af:Tropical/Rainforest	Tropical	Lab enrichment of tropical soil microbial communities from Luquillo Experimental Forest, Puerto Rico	DOE Joint Genome Institute (JGI)	Yes	Ga0310917	Metagenome Analysis	Gp0325962	Gs0128850	Environmental	Soil	18.321	-65.8172	2063484449	[12]
3300031835	2616175	Af:Tropical/Rainforest	Tropical	Lab enrichment of tropical soil microbial communities from Luquillo Experimental Forest, Puerto Rico	DOE Joint Genome Institute (JGI)	Yes	Ga0318517	Metagenome Analysis	Gp0344840	Gs0128850	Environmental	Soil	18.321	-65.8172	1088414396	[12]
3300031845	3229428	Af:Tropical/Rainforest	Tropical	Lab enrichment of tropical soil microbial communities from Luquillo Experimental Forest, Puerto Rico	DOE Joint Genome Institute (JGI)	Yes	Ga0318511	Metagenome Analysis	Gp0344834	Gs0128850	Environmental	Soil	18.321	-65.8172	1275444817	[12]
3300031846	3832252	Af:Tropical/Rainforest	Tropical	Lab enrichment of tropical soil microbial communities from Luquillo Experimental Forest, Puerto Rico	DOE Joint Genome Institute (JGI)	Yes	Ga0318512	Metagenome Analysis	Gp0344835	Gs0128850	Environmental	Soil	18.321	-65.8172	1525161117	[12]
3300031859	2452988	Af:Tropical/Rainforest	Tropical	Lab enrichment of tropical soil microbial communities from Luquillo Experimental Forest, Puerto Rico	DOE Joint Genome Institute (JGI)	Yes	Ga0318527	Metagenome Analysis	Gp0344850	Gs0128850	Environmental	Soil	18.321	-65.8172	1006349186	[12]
3300031860	2439175	Af:Tropical/Rainforest	Tropical	Lab enrichment of tropical soil microbial communities from Luquillo Experimental Forest, Puerto Rico	DOE Joint Genome Institute (JGI)	Yes	Ga0318495	Metagenome Analysis	Gp0344818	Gs0128850	Environmental	Soil	18.321	-65.8172	1041342171	[12]
3300031880	2085397	Af:Tropical/Rainforest	Tropical	Lab enrichment of tropical soil microbial communities from Luquillo Experimental Forest, Puerto Rico	DOE Joint Genome Institute (JGI)	Yes	Ga0318544	Metagenome Analysis	Gp0344868	Gs0128850	Environmental	Soil	18.321	-65.8172	858932283	[12]
3300031890	7900287	Af:Tropical/Rainforest	Tropical	Lab enrichment of tropical soil microbial communities from Luquillo Experimental Forest, Puerto Rico	DOE Joint Genome Institute (JGI)	Yes	Ga0306925	Metagenome Analysis	Gp0208582	Gs0128850	Environmental	Soil	18.321	-65.8172	3840007912	[12]
3300031893	3196409	Af:Tropical/Rainforest	Tropical	Lab enrichment of tropical soil microbial communities from Luquillo Experimental Forest, Puerto Rico	DOE Joint Genome Institute (JGI)	Yes	Ga0318536	Metagenome Analysis	Gp0344860	Gs0128850	Environmental	Soil	18.321	-65.8172	1346889824	[12]
3300031894	1988891	Af:Tropical/Rainforest	Tropical	Lab enrichment of tropical soil microbial communities from Luquillo Experimental Forest, Puerto Rico	DOE Joint Genome Institute (JGI)	Yes	Ga0318522	Metagenome Analysis	Gp0344845	Gs0128850	Environmental	Soil	18.321	-65.8172	813354885	[12]
3300031896	4855743	Af:Tropical/Rainforest	Tropical	Lab enrichment of tropical soil microbial communities from Luquillo Experimental Forest, Puerto Rico	DOE Joint Genome Institute (JGI)	Yes	Ga0318551	Metagenome Analysis	Gp0344875	Gs0128850	Environmental	Soil	18.321	-65.8172	1942660524	[12]
3300031897	5594146	Af:Tropical/Rainforest	Tropical	Lab enrichment of tropical soil microbial communities from Luquillo Experimental Forest, Puerto Rico	DOE Joint Genome Institute (JGI)	Yes	Ga0318520	Metagenome Analysis	Gp0344843	Gs0128850	Environmental	Soil	18.321	-65.8172	2237073916	[12]
3300031912	10041758	Af:Tropical/Rainforest	Tropical	Lab enrichment of tropical soil microbial communities from Luquillo Experimental Forest, Puerto Rico	DOE Joint Genome Institute (JGI)	Yes	Ga0306921	Metagenome Analysis	Gp0208578	Gs0128850	Environmental	Soil	18.321	-65.8172	4795510246	[12]
3300031941	6012862	Af:Tropical/Rainforest	Tropical	Lab enrichment of tropical soil microbial communities from Luquillo Experimental Forest, Puerto Rico	DOE Joint Genome Institute (JGI)	Yes	Ga0310912	Metagenome Analysis	Gp0325957	Gs0128850	Environmental	Soil	18.321	-65.8172	2672458267	[12]
3300031942	6608921	Af:Tropical/Rainforest	Tropical	Lab enrichment of tropical soil microbial communities from Luquillo Experimental Forest, Puerto Rico	DOE Joint Genome Institute (JGI)	Yes	Ga0310916	Metagenome Analysis	Gp0325961	Gs0128850	Environmental	Soil	18.321	-65.8172	2990282738	[12]
3300031945	5127206	Af:Tropical/Rainforest	Tropical	Lab enrichment of tropical soil microbial communities from Luquillo Experimental Forest, Puerto Rico	DOE Joint Genome Institute (JGI)	Yes	Ga0310913	Metagenome Analysis	Gp0325958	Gs0128850	Environmental	Soil	18.321	-65.8172	2280064026	[12]
3300031946	6174917	Af:Tropical/Rainforest	Tropical	Lab enrichment of tropical soil microbial communities from Luquillo Experimental Forest, Puerto Rico	DOE Joint Genome Institute (JGI)	Yes	Ga0310910	Metagenome Analysis	Gp0325955	Gs0128850	Environmental	Soil	18.321	-65.8172	2744666732	[12]
3300031947	6334392	Af:Tropical/Rainforest	Tropical	Lab enrichment of tropical soil microbial communities from Luquillo Experimental Forest, Puerto Rico	DOE Joint Genome Institute (JGI)	Yes	Ga0310909	Metagenome Analysis	Gp0325954	Gs0128850	Environmental	Soil	18.321	-65.8172	2884197615	[12]
3300031959	2373645	Af:Tropical/Rainforest	Tropical	Lab enrichment of tropical soil microbial communities from Luquillo Experimental Forest, Puerto Rico	DOE Joint Genome Institute (JGI)	Yes	Ga0318530	Metagenome Analysis	Gp0344854	Gs0128850	Environmental	Soil	18.321	-65.8172	968631565	[12]
3300031981	2785846	Af:Tropical/Rainforest	Tropical	Lab enrichment of tropical soil microbial communities from Luquillo Experimental Forest, Puerto Rico	DOE Joint Genome Institute (JGI)	Yes	Ga0318531	Metagenome Analysis	Gp0344855	Gs0128850	Environmental	Soil	18.321	-65.8172	1151588446	[12]
3300032001	8729832	Af:Tropical/Rainforest	Tropical	Lab enrichment of tropical soil microbial communities from Luquillo Experimental Forest, Puerto Rico	DOE Joint Genome Institute (JGI)	Yes	Ga0306922	Metagenome Analysis	Gp0208579	Gs0128850	Environmental	Soil	18.321	-65.8172	4149675499	[12]
3300032008	4189678	Af:Tropical/Rainforest	Tropical	Lab enrichment of tropical soil microbial communities from Luquillo Experimental Forest, Puerto Rico	DOE Joint Genome Institute (JGI)	Yes	Ga0318562	Metagenome Analysis	Gp0344886	Gs0128850	Environmental	Soil	18.321	-65.8172	1761625510	[12]
3300032009	3745895	Af:Tropical/Rainforest	Tropical	Lab enrichment of tropical soil microbial communities from Luquillo Experimental Forest, Puerto Rico	DOE Joint Genome Institute (JGI)	Yes	Ga0318563	Metagenome Analysis	Gp0344887	Gs0128850	Environmental	Soil	18.321	-65.8172	1567679698	[12]
3300032010	2910833	Af:Tropical/Rainforest	Tropical	Lab enrichment of tropical soil microbial communities from Luquillo Experimental Forest, Puerto Rico	DOE Joint Genome Institute (JGI)	Yes	Ga0318569	Metagenome Analysis	Gp0344893	Gs0128850	Environmental	Soil	18.321	-65.8172	1200611776	[12]
3300032025	2513195	Af:Tropical/Rainforest	Tropical	Lab enrichment of tropical soil microbial communities from Luquillo Experimental Forest, Puerto Rico	DOE Joint Genome Institute (JGI)	Yes	Ga0318507	Metagenome Analysis	Gp0344830	Gs0128850	Environmental	Soil	18.321	-65.8172	1032938122	[12]
3300032035	3725553	Af:Tropical/Rainforest	Tropical	Lab enrichment of tropical soil microbial communities from Luquillo Experimental Forest, Puerto Rico	DOE Joint Genome Institute (JGI)	Yes	Ga0310911	Metagenome Analysis	Gp0325956	Gs0128850	Environmental	Soil	18.321	-65.8172	1619827434	[12]
3300032039	2889340	Af:Tropical/Rainforest	Tropical	Lab enrichment of tropical soil microbial communities from Luquillo Experimental Forest, Puerto Rico	DOE Joint Genome Institute (JGI)	Yes	Ga0318559	Metagenome Analysis	Gp0344883	Gs0128850	Environmental	Soil	18.321	-65.8172	1186158670	[12]
3300032041	2646486	Af:Tropical/Rainforest	Tropical	Lab enrichment of tropical soil microbial communities from Luquillo Experimental Forest, Puerto Rico	DOE Joint Genome Institute (JGI)	Yes	Ga0318549	Metagenome Analysis	Gp0344873	Gs0128850	Environmental	Soil	18.321	-65.8172	1093653445	[12]
3300032042	1849252	Af:Tropical/Rainforest	Tropical	Lab enrichment of tropical soil microbial communities from Luquillo Experimental Forest, Puerto Rico	DOE Joint Genome Institute (JGI)	Yes	Ga0318545	Metagenome Analysis	Gp0344869	Gs0128850	Environmental	Soil	18.321	-65.8172	757544033	[12]
3300032043	3535380	Af:Tropical/Rainforest	Tropical	Lab enrichment of tropical soil microbial communities from Luquillo Experimental Forest, Puerto Rico	DOE Joint Genome Institute (JGI)	Yes	Ga0318556	Metagenome Analysis	Gp0344880	Gs0128850	Environmental	Soil	18.321	-65.8172	1466595731	[12]
3300032044	3328125	Af:Tropical/Rainforest	Tropical	Lab enrichment of tropical soil microbial communities from Luquillo Experimental Forest, Puerto Rico	DOE Joint Genome Institute (JGI)	Yes	Ga0318558	Metagenome Analysis	Gp0344882	Gs0128850	Environmental	Soil	18.321	-65.8172	1361685755	[12]
3300032051	1783595	Af:Tropical/Rainforest	Tropical	Lab enrichment of tropical soil microbial communities from Luquillo Experimental Forest, Puerto Rico	DOE Joint Genome Institute (JGI)	Yes	Ga0318532	Metagenome Analysis	Gp0344856	Gs0128850	Environmental	Soil	18.321	-65.8172	735566906	[12]
3300032052	2581417	Af:Tropical/Rainforest	Tropical	Lab enrichment of tropical soil microbial communities from Luquillo Experimental Forest, Puerto Rico	DOE Joint Genome Institute (JGI)	Yes	Ga0318506	Metagenome Analysis	Gp0344829	Gs0128850	Environmental	Soil	18.321	-65.8172	1064860243	[12]
3300032054	2746911	Af:Tropical/Rainforest	Tropical	Lab enrichment of tropical soil microbial communities from Luquillo Experimental Forest, Puerto Rico	DOE Joint Genome Institute (JGI)	Yes	Ga0318570	Metagenome Analysis	Gp0344894	Gs0128850	Environmental	Soil	18.321	-65.8172	1131200185	[12]
3300032055	3291100	Af:Tropical/Rainforest	Tropical	Lab enrichment of tropical soil microbial communities from Luquillo Experimental Forest, Puerto Rico	DOE Joint Genome Institute (JGI)	Yes	Ga0318575	Metagenome Analysis	Gp0344899	Gs0128850	Environmental	Soil	18.321	-65.8172	1365388344	[12]
3300032059	6743263	Af:Tropical/Rainforest	Tropical	Lab enrichment of tropical soil microbial communities from Luquillo Experimental Forest, Puerto Rico	DOE Joint Genome Institute (JGI)	Yes	Ga0318533	Metagenome Analysis	Gp0344857	Gs0128850	Environmental	Soil	18.321	-65.8172	2823375182	[12]
3300032060	2829705	Af:Tropical/Rainforest	Tropical	Lab enrichment of tropical soil microbial communities from Luquillo Experimental Forest, Puerto Rico	DOE Joint Genome Institute (JGI)	Yes	Ga0318505	Metagenome Analysis	Gp0344828	Gs0128850	Environmental	Soil	18.321	-65.8172	1177441924	[12]
3300032063	3227603	Af:Tropical/Rainforest	Tropical	Lab enrichment of tropical soil microbial communities from Luquillo Experimental Forest, Puerto Rico	DOE Joint Genome Institute (JGI)	Yes	Ga0318504	Metagenome Analysis	Gp0344827	Gs0128850	Environmental	Soil	18.321	-65.8172	1300828805	[12]
3300032064	3055259	Af:Tropical/Rainforest	Tropical	Lab enrichment of tropical soil microbial communities from Luquillo Experimental Forest, Puerto Rico	DOE Joint Genome Institute (JGI)	Yes	Ga0318510	Metagenome Analysis	Gp0344833	Gs0128850	Environmental	Soil	18.321	-65.8172	1172898302	[12]
3300032065	3333182	Af:Tropical/Rainforest	Tropical	Lab enrichment of tropical soil microbial communities from Luquillo Experimental Forest, Puerto Rico	DOE Joint Genome Institute (JGI)	Yes	Ga0318513	Metagenome Analysis	Gp0344836	Gs0128850	Environmental	Soil	18.321	-65.8172	1355074120	[12]
3300032066	3741776	Af:Tropical/Rainforest	Tropical	Lab enrichment of tropical soil microbial communities from Luquillo Experimental Forest, Puerto Rico	DOE Joint Genome Institute (JGI)	Yes	Ga0318514	Metagenome Analysis	Gp0344837	Gs0128850	Environmental	Soil	18.321	-65.8172	1542858514	[12]
3300032067	3862338	Af:Tropical/Rainforest	Tropical	Lab enrichment of tropical soil microbial communities from Luquillo Experimental Forest, Puerto Rico	DOE Joint Genome Institute (JGI)	Yes	Ga0318524	Metagenome Analysis	Gp0344847	Gs0128850	Environmental	Soil	18.321	-65.8172	1570936807	[12]
3300032068	3759943	Af:Tropical/Rainforest	Tropical	Lab enrichment of tropical soil microbial communities from Luquillo Experimental Forest, Puerto Rico	DOE Joint Genome Institute (JGI)	Yes	Ga0318553	Metagenome Analysis	Gp0344877	Gs0128850	Environmental	Soil	18.321	-65.8172	1543296126	[12]
3300032089	3380658	Af:Tropical/Rainforest	Tropical	Lab enrichment of tropical soil microbial communities from Luquillo Experimental Forest, Puerto Rico	DOE Joint Genome Institute (JGI)	Yes	Ga0318525	Metagenome Analysis	Gp0344848	Gs0128850	Environmental	Soil	18.321	-65.8172	1418338186	[12]
3300032090	3302930	Af:Tropical/Rainforest	Tropical	Lab enrichment of tropical soil microbial communities from Luquillo Experimental Forest, Puerto Rico	DOE Joint Genome Institute (JGI)	Yes	Ga0318518	Metagenome Analysis	Gp0344841	Gs0128850	Environmental	Soil	18.321	-65.8172	1383182480	[12]
3300032091	2912534	Af:Tropical/Rainforest	Tropical	Lab enrichment of tropical soil microbial communities from Luquillo Experimental Forest, Puerto Rico	DOE Joint Genome Institute (JGI)	Yes	Ga0318577	Metagenome Analysis	Gp0344901	Gs0128850	Environmental	Soil	18.321	-65.8172	1221857788	[12]
3300032094	3032800	Af:Tropical/Rainforest	Tropical	Lab enrichment of tropical soil microbial communities from Luquillo Experimental Forest, Puerto Rico	DOE Joint Genome Institute (JGI)	Yes	Ga0318540	Metagenome Analysis	Gp0344864	Gs0128850	Environmental	Soil	18.321	-65.8172	1265616678	[12]
3300032770	9940914	Am:Tropical/Monsoon	Tropical	Soil microbial communities from Loxahatchee National Wildlife Refuge, Florida, United States	DOE Joint Genome Institute (JGI)	Yes	Ga0335085	Metagenome Analysis	Gp0356401	Gs0136122	Environmental	Soil	26.5052	-80.2345	4932582316	[28]
3300032782	6377818	Am:Tropical/Monsoon	Tropical	Soil microbial communities from Loxahatchee National Wildlife Refuge, Florida, United States	DOE Joint Genome Institute (JGI)	Yes	Ga0335082	Metagenome Analysis	Gp0356398	Gs0136122	Environmental	Soil	26.5052	-80.2345	3125304929	[28]
3300032783	8466338	Am:Tropical/Monsoon	Tropical	Soil microbial communities from Loxahatchee National Wildlife Refuge, Florida, United States	DOE Joint Genome Institute (JGI)	Yes	Ga0335079	Metagenome Analysis	Gp0356395	Gs0136122	Environmental	Soil	26.5065	-80.2537	4170196248	[28]
3300032805	9749626	Am:Tropical/Monsoon	Tropical	Soil microbial communities from Loxahatchee National Wildlife Refuge, Florida, United States	DOE Joint Genome Institute (JGI)	Yes	Ga0335078	Metagenome Analysis	Gp0356394	Gs0136122	Environmental	Soil	26.5065	-80.2537	5047424943	[28]
3300032828	8882385	Am:Tropical/Monsoon	Tropical	Soil microbial communities from Loxahatchee National Wildlife Refuge, Florida, United States	DOE Joint Genome Institute (JGI)	Yes	Ga0335080	Metagenome Analysis	Gp0356396	Gs0136122	Environmental	Soil	26.5065	-80.2537	4258166001	[28]
3300032829	8094700	Am:Tropical/Monsoon	Tropical	Soil microbial communities from Loxahatchee National Wildlife Refuge, Florida, United States	DOE Joint Genome Institute (JGI)	Yes	Ga0335070	Metagenome Analysis	Gp0356386	Gs0136122	Environmental	Soil	26.5008	-80.2398	3852611170	[28]
3300032892	9772459	Am:Tropical/Monsoon	Tropical	Soil microbial communities from Loxahatchee National Wildlife Refuge, Florida, United States	DOE Joint Genome Institute (JGI)	Yes	Ga0335081	Metagenome Analysis	Gp0356397	Gs0136122	Environmental	Soil	26.5065	-80.2537	5072719757	[28]
3300032893	10479985	Am:Tropical/Monsoon	Tropical	Soil microbial communities from Loxahatchee National Wildlife Refuge, Florida, United States	DOE Joint Genome Institute (JGI)	Yes	Ga0335069	Metagenome Analysis	Gp0356385	Gs0136122	Environmental	Soil	26.5008	-80.2398	5071458400	[28]
3300032895	5573778	Am:Tropical/Monsoon	Tropical	Soil microbial communities from Loxahatchee National Wildlife Refuge, Florida, United States	DOE Joint Genome Institute (JGI)	Yes	Ga0335074	Metagenome Analysis	Gp0356390	Gs0136122	Environmental	Soil	26.5059	-80.2517	3167289805	[28]
3300032896	6191365	Am:Tropical/Monsoon	Tropical	Soil microbial communities from Loxahatchee National Wildlife Refuge, Florida, United States	DOE Joint Genome Institute (JGI)	Yes	Ga0335075	Metagenome Analysis	Gp0356391	Gs0136122	Environmental	Soil	26.5059	-80.2517	3426752420	[28]
3300032897	7803687	Am:Tropical/Monsoon	Tropical	Soil microbial communities from Loxahatchee National Wildlife Refuge, Florida, United States	DOE Joint Genome Institute (JGI)	Yes	Ga0335071	Metagenome Analysis	Gp0356387	Gs0136122	Environmental	Soil	26.5008	-80.2398	3737025497	[28]
3300032898	6447274	Am:Tropical/Monsoon	Tropical	Soil microbial communities from Loxahatchee National Wildlife Refuge, Florida, United States	DOE Joint Genome Institute (JGI)	Yes	Ga0335072	Metagenome Analysis	Gp0356388	Gs0136122	Environmental	Soil	26.5059	-80.2517	3496727857	[28]
3300032954	5803502	Am:Tropical/Monsoon	Tropical	Soil microbial communities from Loxahatchee National Wildlife Refuge, Florida, United States	DOE Joint Genome Institute (JGI)	Yes	Ga0335083	Metagenome Analysis	Gp0356399	Gs0136122	Environmental	Soil	26.5052	-80.2345	2918074053	[28]
3300032955	6607210	Am:Tropical/Monsoon	Tropical	Soil microbial communities from Loxahatchee National Wildlife Refuge, Florida, United States	DOE Joint Genome Institute (JGI)	Yes	Ga0335076	Metagenome Analysis	Gp0356392	Gs0136122	Environmental	Soil	26.5059	-80.2517	3206212658	[28]
3300033004	9222409	Am:Tropical/Monsoon	Tropical	Soil microbial communities from Loxahatchee National Wildlife Refuge, Florida, United States	DOE Joint Genome Institute (JGI)	Yes	Ga0335084	Metagenome Analysis	Gp0356400	Gs0136122	Environmental	Soil	26.5052	-80.2345	4288519697	[28]
3300033134	7352040	Am:Tropical/Monsoon	Tropical	Soil microbial communities from Loxahatchee National Wildlife Refuge, Florida, United States	DOE Joint Genome Institute (JGI)	Yes	Ga0335073	Metagenome Analysis	Gp0356389	Gs0136122	Environmental	Soil	26.5059	-80.2517	3931723015	[28]
3300033158	8008113	Am:Tropical/Monsoon	Tropical	Soil microbial communities from Loxahatchee National Wildlife Refuge, Florida, United States	DOE Joint Genome Institute (JGI)	Yes	Ga0335077	Metagenome Analysis	Gp0356393	Gs0136122	Environmental	Soil	26.5065	-80.2537	4006278165	[28]
3300033289	7019465	Af:Tropical/Rainforest	Tropical	Lab enrichment of tropical soil microbial communities from Luquillo Experimental Forest, Puerto Rico	DOE Joint Genome Institute (JGI)	Yes	Ga0310914	Metagenome Analysis	Gp0325959	Gs0128850	Environmental	Soil	18.321	-65.8172	3231830812	[12]
3300033290	5545034	Af:Tropical/Rainforest	Tropical	Lab enrichment of tropical soil microbial communities from Luquillo Experimental Forest, Puerto Rico	DOE Joint Genome Institute (JGI)	Yes	Ga0318519	Metagenome Analysis	Gp0344842	Gs0128850	Environmental	Soil	18.321	-65.8172	2191566731	[12]
3300033552	744958	BWk:Arid/Desert/Cold	Polar/Alpine	Extreme environments viral communities from various locations	DOE Joint Genome Institute (JGI)	Yes	Ga0326734	Metagenome Analysis	Gp0348939	Gs0133511	Environmental	Freshwater	35.2833	81.4833	346936465	[22]
3300033554	785467	BWk:Arid/Desert/Cold	Polar/Alpine	Extreme environments viral communities from various locations	DOE Joint Genome Institute (JGI)	Yes	Ga0326735	Metagenome Analysis	Gp0348944	Gs0133511	Environmental	Freshwater	35.2833	81.4833	365686799	[22]
3300033555	495944	BWk:Arid/Desert/Cold	Polar/Alpine	Extreme environments viral communities from various locations	DOE Joint Genome Institute (JGI)	Yes	Ga0326733	Metagenome Analysis	Gp0348938	Gs0133511	Environmental	Freshwater	35.2833	81.4833	258642185	[22]
3300033758	472783	Af:Tropical/Rainforest	Tropical	Tropical peatland microbial communities from different locations	DOE Joint Genome Institute (JGI)		Ga0314868	Metagenome Analysis	Gp0330725	Gs0128997	Environmental	Soil	-4.5438	-74.6258	159596910	[24]
3300033759	567772	Af:Tropical/Rainforest	Tropical	Tropical peatland microbial communities from different locations	DOE Joint Genome Institute (JGI)		Ga0314869	Metagenome Analysis	Gp0330726	Gs0128997	Environmental	Soil	-4.5438	-74.6258	169462917	[24]
3300033760	611465	Af:Tropical/Rainforest	Tropical	Tropical peatland microbial communities from different locations	DOE Joint Genome Institute (JGI)		Ga0314870	Metagenome Analysis	Gp0330727	Gs0128997	Environmental	Soil	-4.5438	-74.6258	188694451	[24]
3300033803	1313415	Af:Tropical/Rainforest	Tropical	Tropical peatland microbial communities from different locations	DOE Joint Genome Institute (JGI)		Ga0314862	Metagenome Analysis	Gp0330719	Gs0128997	Environmental	Soil	-6.3272	-74.8136	470172285	[24]
3300033804	898862	Af:Tropical/Rainforest	Tropical	Tropical peatland microbial communities from different locations	DOE Joint Genome Institute (JGI)		Ga0314863	Metagenome Analysis	Gp0330720	Gs0128997	Environmental	Soil	-6.3272	-74.8136	347655460	[24]
3300033805	1426837	Af:Tropical/Rainforest	Tropical	Tropical peatland microbial communities from different locations	DOE Joint Genome Institute (JGI)		Ga0314864	Metagenome Analysis	Gp0330721	Gs0128997	Environmental	Soil	-6.3272	-74.8136	521444388	[24]
3300033806	1225202	Af:Tropical/Rainforest	Tropical	Tropical peatland microbial communities from different locations	DOE Joint Genome Institute (JGI)		Ga0314865	Metagenome Analysis	Gp0330722	Gs0128997	Environmental	Soil	-6.3272	-74.8136	484619397	[24]
3300033807	931778	Af:Tropical/Rainforest	Tropical	Tropical peatland microbial communities from different locations	DOE Joint Genome Institute (JGI)		Ga0314866	Metagenome Analysis	Gp0330723	Gs0128997	Environmental	Soil	-6.3272	-74.8136	317699741	[24]
3300033808	1038732	Af:Tropical/Rainforest	Tropical	Tropical peatland microbial communities from different locations	DOE Joint Genome Institute (JGI)		Ga0314867	Metagenome Analysis	Gp0330724	Gs0128997	Environmental	Soil	-6.3272	-74.8136	403865356	[24]
3300033809	691124	Af:Tropical/Rainforest	Tropical	Tropical peatland microbial communities from different locations	DOE Joint Genome Institute (JGI)		Ga0314871	Metagenome Analysis	Gp0330728	Gs0128997	Environmental	Soil	-4.5438	-74.6258	207938440	[24]
3300033810	667596	Af:Tropical/Rainforest	Tropical	Tropical peatland microbial communities from different locations	DOE Joint Genome Institute (JGI)		Ga0314872	Metagenome Analysis	Gp0330729	Gs0128997	Environmental	Soil	-4.5438	-74.6258	204094052	[24]
3300033977	2304416	Af:Tropical/Rainforest	Tropical	Tropical peatland microbial communities from different locations	DOE Joint Genome Institute (JGI)		Ga0314861	Metagenome Analysis	Gp0330718	Gs0128997	Environmental	Soil	-4.0712	-73.2029	1157227402	[24]
3300035014	62325	Aw:Tropical/Savannah	Tropical	Terrestrial microbial communities from various environments and locations	DOE Joint Genome Institute (JGI)		Ga0370532	Metagenome Analysis	Gp0396385	Gs0141841	Environmental	Rock-dwelling (subaerial biofilms)	21.311	-157.823	61674154	[9]
3300035566	677853	Cfa:Temperate/Without_dry_season/Hot_Summer	Temperate	Soil microbial communities from Everglades Agricultural Area, Florida, United States	DOE Joint Genome Institute (JGI)		Ga0374520	Metatranscriptome Analysis	Gp0403307	Gs0142092	Environmental	Soil	26.6539	-80.6288	291309227	[8]
3300035643	4892140	Af:Tropical/Rainforest	Tropical	Tropical peatland microbial communities from different locations	DOE Joint Genome Institute (JGI)		Ga0314860	Metagenome Analysis	Gp0330717	Gs0128997	Environmental	Soil	-3.8385	-73.3213	2357143418	[24]
3300036460	267499	Cfa:Temperate/Without_dry_season/Hot_Summer	Temperate	Soil microbial communities from Everglades Agricultural Area, Florida, United States	DOE Joint Genome Institute (JGI)		Ga0374521	Metatranscriptome Analysis	Gp0403308	Gs0142092	Environmental	Soil	26.6539	-80.6288	113952873	[8]
3300036461	357321	Cfa:Temperate/Without_dry_season/Hot_Summer	Temperate	Soil microbial communities from Everglades Agricultural Area, Florida, United States	DOE Joint Genome Institute (JGI)		Ga0374528	Metatranscriptome Analysis	Gp0403315	Gs0142092	Environmental	Soil	26.6541	-80.6298	153253635	[8]
3300036536	419962	Cfa:Temperate/Without_dry_season/Hot_Summer	Temperate	Soil microbial communities from Everglades Agricultural Area, Florida, United States	DOE Joint Genome Institute (JGI)		Ga0374517	Metatranscriptome Analysis	Gp0403304	Gs0142092	Environmental	Soil	26.6539	-80.6288	178328350	[8]
3300036537	504062	Cfa:Temperate/Without_dry_season/Hot_Summer	Temperate	Soil microbial communities from Everglades Agricultural Area, Florida, United States	DOE Joint Genome Institute (JGI)		Ga0374518	Metatranscriptome Analysis	Gp0403305	Gs0142092	Environmental	Soil	26.6539	-80.6288	218888980	[8]
3300036538	444780	Cfa:Temperate/Without_dry_season/Hot_Summer	Temperate	Soil microbial communities from Everglades Agricultural Area, Florida, United States	DOE Joint Genome Institute (JGI)		Ga0374527	Metatranscriptome Analysis	Gp0403314	Gs0142092	Environmental	Soil	26.6541	-80.6298	192069543	[8]
3300036572	197892	Cfa:Temperate/Without_dry_season/Hot_Summer	Temperate	Soil microbial communities from Everglades Agricultural Area, Florida, United States	DOE Joint Genome Institute (JGI)		Ga0374522	Metatranscriptome Analysis	Gp0403309	Gs0142092	Environmental	Soil	26.6539	-80.6288	84330825	[8]
3300036588	532093	Cfa:Temperate/Without_dry_season/Hot_Summer	Temperate	Soil microbial communities from Everglades Agricultural Area, Florida, United States	DOE Joint Genome Institute (JGI)		Ga0374525	Metatranscriptome Analysis	Gp0403312	Gs0142092	Environmental	Soil	26.6591	-80.6279	226385277	[8]

## Sheet: additional 334 metagenomes
Dataset S6 Metagenomes used in this study
IMG_taxon_oid	Study Name	Genome Name / Sample Name	Sequencing Center	Habitat	Reference
3300031918	Peat permafrost microbial communities from Stordalen Mire near Abisko, Sweden	III_Fen_N3 coassembly	DOE Joint Genome Institute (JGI)	Prmafrost
3300031902	Peat permafrost microbial communities from Stordalen Mire near Abisko, Sweden	Peat permafrost microbial communities from Stordalen Mire near Abisko, Sweden - Fen_T0_2	DOE Joint Genome Institute (JGI)	Prmafrost
3300031232	Peat permafrost microbial communities from Stordalen Mire near Abisko, Sweden	Peat permafrost microbial communities from Stordalen Mire near Abisko, Sweden - Fen_T0_3	DOE Joint Genome Institute (JGI)	Prmafrost
3300031726	Peat permafrost microbial communities from Stordalen Mire near Abisko, Sweden	Peat permafrost microbial communities from Stordalen Mire near Abisko, Sweden - Fen_T0_1	DOE Joint Genome Institute (JGI)	Prmafrost
3300030520	Peat permafrost microbial communities from Stordalen Mire near Abisko, Sweden	III_Palsa_N2 coassembly	DOE Joint Genome Institute (JGI)	Prmafrost
3300029990	Peat permafrost microbial communities from Stordalen Mire near Abisko, Sweden	I_Fen_N2 coassembly	DOE Joint Genome Institute (JGI)	Prmafrost
3300030294	Peat permafrost microbial communities from Stordalen Mire near Abisko, Sweden	II_Fen_E3 coassembly	DOE Joint Genome Institute (JGI)	Prmafrost
3300029989	Peat permafrost microbial communities from Stordalen Mire near Abisko, Sweden	III_Fen_N1 coassembly	DOE Joint Genome Institute (JGI)	Prmafrost
3300030002	Peat permafrost microbial communities from Stordalen Mire near Abisko, Sweden	II_Fen_N1 coassembly	DOE Joint Genome Institute (JGI)	Prmafrost
3300030906	Peat permafrost microbial communities from Stordalen Mire near Abisko, Sweden	Peat permafrost microbial communities from Stordalen Mire near Abisko, Sweden - III_Palsa_N2_3	DOE Joint Genome Institute (JGI)	Prmafrost
3300029984	Peat permafrost microbial communities from Stordalen Mire near Abisko, Sweden	I_Fen_E1 coassembly	DOE Joint Genome Institute (JGI)	Prmafrost
3300030010	Peat permafrost microbial communities from Stordalen Mire near Abisko, Sweden	Peat permafrost microbial communities from Stordalen Mire near Abisko, Sweden - III_Fen_N3_4	DOE Joint Genome Institute (JGI)	Prmafrost
3300030114	Peat permafrost microbial communities from Stordalen Mire near Abisko, Sweden	I_Fen_E2 coassembly	DOE Joint Genome Institute (JGI)	Prmafrost
3300031234	Peat permafrost microbial communities from Stordalen Mire near Abisko, Sweden	Peat permafrost microbial communities from Stordalen Mire near Abisko, Sweden - Palsa_T0_2	DOE Joint Genome Institute (JGI)	Prmafrost
3300031525	Peat permafrost microbial communities from Stordalen Mire near Abisko, Sweden	Peat permafrost microbial communities from Stordalen Mire near Abisko, Sweden - Palsa_T0_3	DOE Joint Genome Institute (JGI)	Prmafrost
3300029987	Peat permafrost microbial communities from Stordalen Mire near Abisko, Sweden	I_Fen_E3 coassembly	DOE Joint Genome Institute (JGI)	Prmafrost
3300030838	Peat permafrost microbial communities from Stordalen Mire near Abisko, Sweden	I_Fen_N1 coassembly	DOE Joint Genome Institute (JGI)	Prmafrost
3300031722	Peat permafrost microbial communities from Stordalen Mire near Abisko, Sweden	II_Fen_N3 coassembly	DOE Joint Genome Institute (JGI)	Prmafrost
3300029951	Peat permafrost microbial communities from Stordalen Mire near Abisko, Sweden	III_Palsa_N1 coassembly	DOE Joint Genome Institute (JGI)	Prmafrost
3300030000	Peat permafrost microbial communities from Stordalen Mire near Abisko, Sweden	I_Fen_N3 coassembly	DOE Joint Genome Institute (JGI)	Prmafrost
3300031236	Peat permafrost microbial communities from Stordalen Mire near Abisko, Sweden	Peat permafrost microbial communities from Stordalen Mire near Abisko, Sweden - Palsa_T0_1	DOE Joint Genome Institute (JGI)	Prmafrost
3300030007	Peat permafrost microbial communities from Stordalen Mire near Abisko, Sweden	I_Palsa_E1 coassembly	DOE Joint Genome Institute (JGI)	Prmafrost
3300031521	Peat permafrost microbial communities from Stordalen Mire near Abisko, Sweden	III_Fen_E2 coassembly	DOE Joint Genome Institute (JGI)	Prmafrost
3300029999	Peat permafrost microbial communities from Stordalen Mire near Abisko, Sweden	I_Palsa_E3 coassembly	DOE Joint Genome Institute (JGI)	Prmafrost
3300030943	Peat permafrost microbial communities from Stordalen Mire near Abisko, Sweden	III_Fen_N2 coassembly	DOE Joint Genome Institute (JGI)	Prmafrost
3300030524	Peat permafrost microbial communities from Stordalen Mire near Abisko, Sweden	II_Palsa_N3 coassembly	DOE Joint Genome Institute (JGI)	Prmafrost
3300030580	Peat permafrost microbial communities from Stordalen Mire near Abisko, Sweden	II_Palsa_N1 coassembly	DOE Joint Genome Institute (JGI)	Prmafrost
3300030503	Peat permafrost microbial communities from Stordalen Mire near Abisko, Sweden	III_Palsa_E3 coassembly	DOE Joint Genome Institute (JGI)	Prmafrost
3300029943	Peat permafrost microbial communities from Stordalen Mire near Abisko, Sweden	I_Palsa_N3 coassembly	DOE Joint Genome Institute (JGI)	Prmafrost
3300030019	Peat permafrost microbial communities from Stordalen Mire near Abisko, Sweden	II_Fen_E2 coassembly	DOE Joint Genome Institute (JGI)	Prmafrost
3300030617	Peat permafrost microbial communities from Stordalen Mire near Abisko, Sweden	II_Palsa_N2 coassembly	DOE Joint Genome Institute (JGI)	Prmafrost
3300028870	Peat permafrost microbial communities from Stordalen Mire near Abisko, Sweden	Peat permafrost microbial communities from Stordalen Mire near Abisko, Sweden - I_Fen_E1_4	DOE Joint Genome Institute (JGI)	Prmafrost
3300028869	Peat permafrost microbial communities from Stordalen Mire near Abisko, Sweden	Peat permafrost microbial communities from Stordalen Mire near Abisko, Sweden - II_Fen_N1_4	DOE Joint Genome Institute (JGI)	Prmafrost
3300030739	Peat permafrost microbial communities from Stordalen Mire near Abisko, Sweden	Peat permafrost microbial communities from Stordalen Mire near Abisko, Sweden - III_Palsa_N1_3	DOE Joint Genome Institute (JGI)	Prmafrost
3300030339	Peat permafrost microbial communities from Stordalen Mire near Abisko, Sweden	III_Bog_N1 coassembly	DOE Joint Genome Institute (JGI)	Prmafrost
3300029923	Peat permafrost microbial communities from Stordalen Mire near Abisko, Sweden	II_Fen_E1 coassembly	DOE Joint Genome Institute (JGI)	Prmafrost
3300028865	Peat permafrost microbial communities from Stordalen Mire near Abisko, Sweden	Peat permafrost microbial communities from Stordalen Mire near Abisko, Sweden - III_Fen_N1_4	DOE Joint Genome Institute (JGI)	Prmafrost
3300031964	Peat permafrost microbial communities from Stordalen Mire near Abisko, Sweden	III_Palsa_N3 coassembly	DOE Joint Genome Institute (JGI)	Prmafrost
3300030618	Peat permafrost microbial communities from Stordalen Mire near Abisko, Sweden	II_Palsa_E3 coassembly	DOE Joint Genome Institute (JGI)	Prmafrost
3300009029	Permafrost soil microbial communities from the Arctic, to analyse light accelerated degradation of dissolved organic matter (DOM)	Permafrost soil microbial communities from the Arctic, to analyse light accelerated degradation of dissolved organic matter (DOM) - Permafrost soil replicate 1 DNA2013-189	DOE Joint Genome Institute (JGI)	Prmafrost	[15]
3300028743	Peat permafrost microbial communities from Stordalen Mire near Abisko, Sweden	Peat permafrost microbial communities from Stordalen Mire near Abisko, Sweden - II_Fen_E3_4	DOE Joint Genome Institute (JGI)	Prmafrost
3300030013	Peat permafrost microbial communities from Stordalen Mire near Abisko, Sweden	Peat permafrost microbial communities from Stordalen Mire near Abisko, Sweden - I_Palsa_E1_3	DOE Joint Genome Institute (JGI)	Prmafrost
3300028877	Peat permafrost microbial communities from Stordalen Mire near Abisko, Sweden	Peat permafrost microbial communities from Stordalen Mire near Abisko, Sweden - II_Palsa_N3_3	DOE Joint Genome Institute (JGI)	Prmafrost
3300030056	Peat permafrost microbial communities from Stordalen Mire near Abisko, Sweden	Peat permafrost microbial communities from Stordalen Mire near Abisko, Sweden - I_Palsa_E3_3	DOE Joint Genome Institute (JGI)	Prmafrost
3300030490	Peat permafrost microbial communities from Stordalen Mire near Abisko, Sweden	Peat permafrost microbial communities from Stordalen Mire near Abisko, Sweden - I_Palsa_N3_3	DOE Joint Genome Institute (JGI)	Prmafrost
3300028879	Peat permafrost microbial communities from Stordalen Mire near Abisko, Sweden	Peat permafrost microbial communities from Stordalen Mire near Abisko, Sweden - II_Palsa_N1_3	DOE Joint Genome Institute (JGI)	Prmafrost
3300030399	Peat permafrost microbial communities from Stordalen Mire near Abisko, Sweden	II_Palsa_E2 coassembly	DOE Joint Genome Institute (JGI)	Prmafrost
3300031027	Peat permafrost microbial communities from Stordalen Mire near Abisko, Sweden	Peat permafrost microbial communities from Stordalen Mire near Abisko, Sweden - III_Palsa_E3_3	DOE Joint Genome Institute (JGI)	Prmafrost
3300028789	Peat permafrost microbial communities from Stordalen Mire near Abisko, Sweden	Peat permafrost microbial communities from Stordalen Mire near Abisko, Sweden - II_Palsa_N2_3	DOE Joint Genome Institute (JGI)	Prmafrost
3300029980	Peat permafrost microbial communities from Stordalen Mire near Abisko, Sweden	Peat permafrost microbial communities from Stordalen Mire near Abisko, Sweden - III_Fen_N3_3	DOE Joint Genome Institute (JGI)	Prmafrost
3300029944	Peat permafrost microbial communities from Stordalen Mire near Abisko, Sweden	II_Palsa_E1 coassembly	DOE Joint Genome Institute (JGI)	Prmafrost
3300028741	Peat permafrost microbial communities from Stordalen Mire near Abisko, Sweden	Peat permafrost microbial communities from Stordalen Mire near Abisko, Sweden - I_Fen_E3_4	DOE Joint Genome Institute (JGI)	Prmafrost
3300005045	Permafrost microbial communities from Fox Tunnel, Fairbanks, Alaska, USA	Permafrost microbial communities from Fox Tunnel, Fairbanks, Alaska, USA	University of Chicago	Prmafrost	[31]
3300039207	Permafrost microbial communities from Nunavut, Canada to study carbon cycling	Permafrost microbial communities from Nunavut, Canada - A10_65cm_6M	University of Tennessee	Prmafrost	[16]
3300029954	Peat permafrost microbial communities from Stordalen Mire near Abisko, Sweden	I_Bog_N3 coassembly	DOE Joint Genome Institute (JGI)	Prmafrost
3300030053	Peat permafrost microbial communities from Stordalen Mire near Abisko, Sweden	Peat permafrost microbial communities from Stordalen Mire near Abisko, Sweden - I_Palsa_E1_2	DOE Joint Genome Institute (JGI)	Prmafrost
3300039210	Permafrost microbial communities from Nunavut, Canada to study carbon cycling	Permafrost microbial communities from Nunavut, Canada - A3_80cm_0.25M	University of Tennessee	Prmafrost	[16]
3300030003	Peat permafrost microbial communities from Stordalen Mire near Abisko, Sweden	Peat permafrost microbial communities from Stordalen Mire near Abisko, Sweden - I_Fen_N2_3	DOE Joint Genome Institute (JGI)	Prmafrost
3300028770	Peat permafrost microbial communities from Stordalen Mire near Abisko, Sweden	Peat permafrost microbial communities from Stordalen Mire near Abisko, Sweden - I_Fen_N2_4	DOE Joint Genome Institute (JGI)	Prmafrost
3300028861	Peat permafrost microbial communities from Stordalen Mire near Abisko, Sweden	Peat permafrost microbial communities from Stordalen Mire near Abisko, Sweden - I_Fen_N3_4	DOE Joint Genome Institute (JGI)	Prmafrost
3300026291	Permafrost soil microbial communities from the Arctic, to analyse light accelerated degradation of dissolved organic matter (DOM)	Permafrost soil microbial communities from the Arctic, to analyse light accelerated degradation of dissolved organic matter (DOM) - Organic soil replicate 3 DNA2013-049 (SPAdes)	DOE Joint Genome Institute (JGI)	Prmafrost	[15]
3300030020	Peat permafrost microbial communities from Stordalen Mire near Abisko, Sweden	II_Bog_N1 coassembly	DOE Joint Genome Institute (JGI)	Prmafrost
3300028732	Peat permafrost microbial communities from Stordalen Mire near Abisko, Sweden	Peat permafrost microbial communities from Stordalen Mire near Abisko, Sweden - II_Fen_N3_4	DOE Joint Genome Institute (JGI)	Prmafrost
3300029945	Peat permafrost microbial communities from Stordalen Mire near Abisko, Sweden	I_Bog_N2 coassembly	DOE Joint Genome Institute (JGI)	Prmafrost
3300029952	Peat permafrost microbial communities from Stordalen Mire near Abisko, Sweden	II_Bog_N3 coassembly	DOE Joint Genome Institute (JGI)	Prmafrost
3300029910	Peat permafrost microbial communities from Stordalen Mire near Abisko, Sweden	III_Palsa_E2 coassembly	DOE Joint Genome Institute (JGI)	Prmafrost
3300028855	Peat permafrost microbial communities from Stordalen Mire near Abisko, Sweden	Peat permafrost microbial communities from Stordalen Mire near Abisko, Sweden - I_Fen_N1_4	DOE Joint Genome Institute (JGI)	Prmafrost
3300031788	Peat permafrost microbial communities from Stordalen Mire near Abisko, Sweden	Peat permafrost microbial communities from Stordalen Mire near Abisko, Sweden - Bog_T0_2	DOE Joint Genome Institute (JGI)	Prmafrost
3300031524	Peat permafrost microbial communities from Stordalen Mire near Abisko, Sweden	Peat permafrost microbial communities from Stordalen Mire near Abisko, Sweden - Bog_T0_3	DOE Joint Genome Institute (JGI)	Prmafrost
3300029882	Peat permafrost microbial communities from Stordalen Mire near Abisko, Sweden	III_Palsa_E1 coassembly	DOE Joint Genome Institute (JGI)	Prmafrost
3300028856	Peat permafrost microbial communities from Stordalen Mire near Abisko, Sweden	Peat permafrost microbial communities from Stordalen Mire near Abisko, Sweden - III_Fen_N2_4	DOE Joint Genome Institute (JGI)	Prmafrost
3300031028	Peat permafrost microbial communities from Stordalen Mire near Abisko, Sweden	Peat permafrost microbial communities from Stordalen Mire near Abisko, Sweden - I_Palsa_E3_2	DOE Joint Genome Institute (JGI)	Prmafrost
3300030677	Peat permafrost microbial communities from Stordalen Mire near Abisko, Sweden	Peat permafrost microbial communities from Stordalen Mire near Abisko, Sweden - III_Palsa_N3_3	DOE Joint Genome Institute (JGI)	Prmafrost
3300029913	Peat permafrost microbial communities from Stordalen Mire near Abisko, Sweden	III_Bog_N3 coassembly	DOE Joint Genome Institute (JGI)	Prmafrost
3300030048	Peat permafrost microbial communities from Stordalen Mire near Abisko, Sweden	Peat permafrost microbial communities from Stordalen Mire near Abisko, Sweden - III_Bog_N1_3	DOE Joint Genome Institute (JGI)	Prmafrost
3300028679	Peat permafrost microbial communities from Stordalen Mire near Abisko, Sweden	Peat permafrost microbial communities from Stordalen Mire near Abisko, Sweden - I_Fen_N1_3	DOE Joint Genome Institute (JGI)	Prmafrost
3300029955	Peat permafrost microbial communities from Stordalen Mire near Abisko, Sweden	II_Bog_E2 coassembly	DOE Joint Genome Institute (JGI)	Prmafrost
3300030673	Peat permafrost microbial communities from Stordalen Mire near Abisko, Sweden	Peat permafrost microbial communities from Stordalen Mire near Abisko, Sweden - III_Fen_E2_4	DOE Joint Genome Institute (JGI)	Prmafrost
3300029911	Peat permafrost microbial communities from Stordalen Mire near Abisko, Sweden	III_Bog_N2 coassembly	DOE Joint Genome Institute (JGI)	Prmafrost
3300028733	Peat permafrost microbial communities from Stordalen Mire near Abisko, Sweden	Peat permafrost microbial communities from Stordalen Mire near Abisko, Sweden - II_Fen_E2_4	DOE Joint Genome Institute (JGI)	Prmafrost
3300029922	Peat permafrost microbial communities from Stordalen Mire near Abisko, Sweden	III_Fen_E1 coassembly	DOE Joint Genome Institute (JGI)	Prmafrost
3300014498	Permafrost microbial communities from Stordalen Mire, Sweden	Permafrost microbial communities from Stordalen Mire, Sweden - 812E2M metaG	DOE Joint Genome Institute (JGI)	Prmafrost	[20]
3300030688	Peat permafrost microbial communities from Stordalen Mire near Abisko, Sweden	II_Bog_N2 coassembly	DOE Joint Genome Institute (JGI)	Prmafrost
3300029953	Peat permafrost microbial communities from Stordalen Mire near Abisko, Sweden	II_Bog_E3 coassembly	DOE Joint Genome Institute (JGI)	Prmafrost
3300029907	Peat permafrost microbial communities from Stordalen Mire near Abisko, Sweden	I_Bog_N1 coassembly	DOE Joint Genome Institute (JGI)	Prmafrost
3300028813	Peat permafrost microbial communities from Stordalen Mire near Abisko, Sweden	Peat permafrost microbial communities from Stordalen Mire near Abisko, Sweden - I_Bog_N3_3	DOE Joint Genome Institute (JGI)	Prmafrost
3300026273	Permafrost soil microbial communities from the Arctic, to analyse light accelerated degradation of dissolved organic matter (DOM)	Permafrost soil microbial communities from the Arctic, to analyse light accelerated degradation of dissolved organic matter (DOM) - Permafrost soil replicate 3 DNA2013-193 (SPAdes)	DOE Joint Genome Institute (JGI)	Prmafrost	[15]
3300028801	Peat permafrost microbial communities from Stordalen Mire near Abisko, Sweden	Peat permafrost microbial communities from Stordalen Mire near Abisko, Sweden - II_Palsa_E3_3	DOE Joint Genome Institute (JGI)	Prmafrost
3300029939	Peat permafrost microbial communities from Stordalen Mire near Abisko, Sweden	I_Bog_E3 coassembly	DOE Joint Genome Institute (JGI)	Prmafrost
3300026294	Permafrost soil microbial communities from the Arctic, to analyse light accelerated degradation of dissolved organic matter (DOM)	Permafrost soil microbial communities from the Arctic, to analyse light accelerated degradation of dissolved organic matter (DOM) - Organic soil replicate 3 DNA2013-050 (SPAdes)	DOE Joint Genome Institute (JGI)	Prmafrost	[15]
3300029915	Peat permafrost microbial communities from Stordalen Mire near Abisko, Sweden	III_Bog_E1 coassembly	DOE Joint Genome Institute (JGI)	Prmafrost
3300030050	Peat permafrost microbial communities from Stordalen Mire near Abisko, Sweden	Peat permafrost microbial communities from Stordalen Mire near Abisko, Sweden - I_Fen_E2_4	DOE Joint Genome Institute (JGI)	Prmafrost
3300026272	Permafrost soil microbial communities from the Arctic, to analyse light accelerated degradation of dissolved organic matter (DOM)	Permafrost soil microbial communities from the Arctic, to analyse light accelerated degradation of dissolved organic matter (DOM) - Permafrost soil leachate replicate DNA2013-203 (SPAdes)	DOE Joint Genome Institute (JGI)	Prmafrost	[15]
3300028808	Peat permafrost microbial communities from Stordalen Mire near Abisko, Sweden	Peat permafrost microbial communities from Stordalen Mire near Abisko, Sweden - II_Palsa_N1_2	DOE Joint Genome Institute (JGI)	Prmafrost
3300030225	Peat permafrost microbial communities from Stordalen Mire near Abisko, Sweden	Peat permafrost microbial communities from Stordalen Mire near Abisko, Sweden - II_Bog_N1_3	DOE Joint Genome Institute (JGI)	Prmafrost
3300014499	Permafrost microbial communities from Stordalen Mire, Sweden	Permafrost microbial communities from Stordalen Mire, Sweden - 612S2S metaG	DOE Joint Genome Institute (JGI)	Prmafrost	[20]
3300030491	Peat permafrost microbial communities from Stordalen Mire near Abisko, Sweden	Peat permafrost microbial communities from Stordalen Mire near Abisko, Sweden - II_Fen_E3_3	DOE Joint Genome Institute (JGI)	Prmafrost
3300028762	Peat permafrost microbial communities from Stordalen Mire near Abisko, Sweden	Peat permafrost microbial communities from Stordalen Mire near Abisko, Sweden - II_Bog_N3_3	DOE Joint Genome Institute (JGI)	Prmafrost
3300028868	Peat permafrost microbial communities from Stordalen Mire near Abisko, Sweden	Peat permafrost microbial communities from Stordalen Mire near Abisko, Sweden - I_Fen_E2_3	DOE Joint Genome Institute (JGI)	Prmafrost
3300026223	Permafrost soil microbial communities from the Arctic, to analyse light accelerated degradation of dissolved organic matter (DOM)	Permafrost soil microbial communities from the Arctic, to analyse light accelerated degradation of dissolved organic matter (DOM) - Permafrost soil replicate 2 DNA2013-190 (SPAdes)	DOE Joint Genome Institute (JGI)	Prmafrost	[15]
3300028882	Peat permafrost microbial communities from Stordalen Mire near Abisko, Sweden	Peat permafrost microbial communities from Stordalen Mire near Abisko, Sweden - I_Bog_N2_3	DOE Joint Genome Institute (JGI)	Prmafrost
3300028773	Peat permafrost microbial communities from Stordalen Mire near Abisko, Sweden	Peat permafrost microbial communities from Stordalen Mire near Abisko, Sweden - II_Palsa_N3_2	DOE Joint Genome Institute (JGI)	Prmafrost
3300014491	Permafrost microbial communities from Stordalen Mire, Sweden	Permafrost microbial communities from Stordalen Mire, Sweden - 612S2D metaG	DOE Joint Genome Institute (JGI)	Prmafrost	[20]
3300014495	Permafrost microbial communities from Stordalen Mire, Sweden	Permafrost microbial communities from Stordalen Mire, Sweden - 712P3M metaG	DOE Joint Genome Institute (JGI)	Prmafrost	[20]
3300029914	Peat permafrost microbial communities from Stordalen Mire near Abisko, Sweden	III_Bog_E2 coassembly	DOE Joint Genome Institute (JGI)	Prmafrost
3300014492	Permafrost microbial communities from Stordalen Mire, Sweden	Permafrost microbial communities from Stordalen Mire, Sweden - 612S2M metaG	DOE Joint Genome Institute (JGI)	Prmafrost	[20]
3300029883	Peat permafrost microbial communities from Stordalen Mire near Abisko, Sweden	I_Bog_E2 coassembly	DOE Joint Genome Institute (JGI)	Prmafrost
3300030047	Peat permafrost microbial communities from Stordalen Mire near Abisko, Sweden	Peat permafrost microbial communities from Stordalen Mire near Abisko, Sweden - III_Fen_E2_3	DOE Joint Genome Institute (JGI)	Prmafrost
3300028742	Peat permafrost microbial communities from Stordalen Mire near Abisko, Sweden	Peat permafrost microbial communities from Stordalen Mire near Abisko, Sweden - II_Palsa_E1_3	DOE Joint Genome Institute (JGI)	Prmafrost
3300028777	Peat permafrost microbial communities from Stordalen Mire near Abisko, Sweden	Peat permafrost microbial communities from Stordalen Mire near Abisko, Sweden - III_Fen_N1_3	DOE Joint Genome Institute (JGI)	Prmafrost
3300028764	Peat permafrost microbial communities from Stordalen Mire near Abisko, Sweden	Peat permafrost microbial communities from Stordalen Mire near Abisko, Sweden - II_Fen_E1_4	DOE Joint Genome Institute (JGI)	Prmafrost
3300031261	Peat permafrost microbial communities from Stordalen Mire near Abisko, Sweden	Peat permafrost microbial communities from Stordalen Mire near Abisko, Sweden - I_Bog_E1_1	DOE Joint Genome Institute (JGI)	Prmafrost
3300014493	Permafrost microbial communities from Stordalen Mire, Sweden	Permafrost microbial communities from Stordalen Mire, Sweden - 712S2M metaG	DOE Joint Genome Institute (JGI)	Prmafrost	[20]
3300029917	Peat permafrost microbial communities from Stordalen Mire near Abisko, Sweden	I_Bog_E1 coassembly	DOE Joint Genome Institute (JGI)	Prmafrost
3300028765	Peat permafrost microbial communities from Stordalen Mire near Abisko, Sweden	Peat permafrost microbial communities from Stordalen Mire near Abisko, Sweden - II_Bog_N2_2	DOE Joint Genome Institute (JGI)	Prmafrost
3300031233	Peat permafrost microbial communities from Stordalen Mire near Abisko, Sweden	Peat permafrost microbial communities from Stordalen Mire near Abisko, Sweden - III_Palsa_E3_2	DOE Joint Genome Institute (JGI)	Prmafrost
3300028783	Peat permafrost microbial communities from Stordalen Mire near Abisko, Sweden	Peat permafrost microbial communities from Stordalen Mire near Abisko, Sweden - III_Bog_N3_3	DOE Joint Genome Institute (JGI)	Prmafrost
3300028775	Peat permafrost microbial communities from Stordalen Mire near Abisko, Sweden	Peat permafrost microbial communities from Stordalen Mire near Abisko, Sweden - II_Palsa_N2_2	DOE Joint Genome Institute (JGI)	Prmafrost
3300030052	Peat permafrost microbial communities from Stordalen Mire near Abisko, Sweden	Peat permafrost microbial communities from Stordalen Mire near Abisko, Sweden - II_Fen_N3_3	DOE Joint Genome Institute (JGI)	Prmafrost
3300030509	Peat permafrost microbial communities from Stordalen Mire near Abisko, Sweden	Peat permafrost microbial communities from Stordalen Mire near Abisko, Sweden - I_Palsa_N3_2	DOE Joint Genome Institute (JGI)	Prmafrost
3300030519	Peat permafrost microbial communities from Stordalen Mire near Abisko, Sweden	Peat permafrost microbial communities from Stordalen Mire near Abisko, Sweden - II_Bog_E3_3	DOE Joint Genome Institute (JGI)	Prmafrost
3300014490	Permafrost microbial communities from Stordalen Mire, Sweden	Permafrost microbial communities from Stordalen Mire, Sweden - 611E1M metaG	DOE Joint Genome Institute (JGI)	Prmafrost	[20]
3300037301	Peat permafrost microbial communities from Stordalen Mire near Abisko, Sweden	Peat permafrost microbial communities from Stordalen Mire near Abisko, Sweden - III_Palsa_C1	DOE Joint Genome Institute (JGI)	Prmafrost
3300028780	Peat permafrost microbial communities from Stordalen Mire near Abisko, Sweden	Peat permafrost microbial communities from Stordalen Mire near Abisko, Sweden - II_Palsa_E3_2	DOE Joint Genome Institute (JGI)	Prmafrost
3300028867	Peat permafrost microbial communities from Stordalen Mire near Abisko, Sweden	Peat permafrost microbial communities from Stordalen Mire near Abisko, Sweden - I_Bog_E3_3	DOE Joint Genome Institute (JGI)	Prmafrost
3300031259	Peat permafrost microbial communities from Stordalen Mire near Abisko, Sweden	Peat permafrost microbial communities from Stordalen Mire near Abisko, Sweden - II_Bog_E1_3	DOE Joint Genome Institute (JGI)	Prmafrost
3300037275	Peat permafrost microbial communities from Stordalen Mire near Abisko, Sweden	Peat permafrost microbial communities from Stordalen Mire near Abisko, Sweden - II_Palsa_C3	DOE Joint Genome Institute (JGI)	Prmafrost
3300030058	Peat permafrost microbial communities from Stordalen Mire near Abisko, Sweden	Peat permafrost microbial communities from Stordalen Mire near Abisko, Sweden - I_Palsa_E3_1	DOE Joint Genome Institute (JGI)	Prmafrost
3300029988	Peat permafrost microbial communities from Stordalen Mire near Abisko, Sweden	Peat permafrost microbial communities from Stordalen Mire near Abisko, Sweden - II_Bog_E2_3	DOE Joint Genome Institute (JGI)	Prmafrost
3300028745	Peat permafrost microbial communities from Stordalen Mire near Abisko, Sweden	Peat permafrost microbial communities from Stordalen Mire near Abisko, Sweden - III_Bog_E1_3	DOE Joint Genome Institute (JGI)	Prmafrost
3300030057	Peat permafrost microbial communities from Stordalen Mire near Abisko, Sweden	Peat permafrost microbial communities from Stordalen Mire near Abisko, Sweden - I_Palsa_E1_1	DOE Joint Genome Institute (JGI)	Prmafrost
3300028781	Peat permafrost microbial communities from Stordalen Mire near Abisko, Sweden	Peat permafrost microbial communities from Stordalen Mire near Abisko, Sweden - II_Palsa_E2_3	DOE Joint Genome Institute (JGI)	Prmafrost
3300037257	Peat permafrost microbial communities from Stordalen Mire near Abisko, Sweden	Peat permafrost microbial communities from Stordalen Mire near Abisko, Sweden - IV_Fen_F1	DOE Joint Genome Institute (JGI)	Prmafrost
3300030011	Peat permafrost microbial communities from Stordalen Mire near Abisko, Sweden	Peat permafrost microbial communities from Stordalen Mire near Abisko, Sweden - III_Bog_E2_3	DOE Joint Genome Institute (JGI)	Prmafrost
3300029997	Peat permafrost microbial communities from Stordalen Mire near Abisko, Sweden	Peat permafrost microbial communities from Stordalen Mire near Abisko, Sweden - III_Palsa_E1_3	DOE Joint Genome Institute (JGI)	Prmafrost
3300014489	Permafrost microbial communities from Stordalen Mire, Sweden	Permafrost microbial communities from Stordalen Mire, Sweden - 812P2M metaG	DOE Joint Genome Institute (JGI)	Prmafrost	[20]
3300030051	Peat permafrost microbial communities from Stordalen Mire near Abisko, Sweden	Peat permafrost microbial communities from Stordalen Mire near Abisko, Sweden - II_Bog_N1_2	DOE Joint Genome Institute (JGI)	Prmafrost
3300028562	Peat permafrost microbial communities from Stordalen Mire near Abisko, Sweden	Peat permafrost microbial communities from Stordalen Mire near Abisko, Sweden - I_Bog_N1_3	DOE Joint Genome Institute (JGI)	Prmafrost
3300037265	Peat permafrost microbial communities from Stordalen Mire near Abisko, Sweden	Peat permafrost microbial communities from Stordalen Mire near Abisko, Sweden - II_Palsa_C2	DOE Joint Genome Institute (JGI)	Prmafrost
3300030014	Peat permafrost microbial communities from Stordalen Mire near Abisko, Sweden	Peat permafrost microbial communities from Stordalen Mire near Abisko, Sweden - I_Fen_N3_3	DOE Joint Genome Institute (JGI)	Prmafrost
3300030737	Peat permafrost microbial communities from Stordalen Mire near Abisko, Sweden	Peat permafrost microbial communities from Stordalen Mire near Abisko, Sweden - III_Palsa_N1_2	DOE Joint Genome Institute (JGI)	Prmafrost
3300029992	Peat permafrost microbial communities from Stordalen Mire near Abisko, Sweden	Peat permafrost microbial communities from Stordalen Mire near Abisko, Sweden - III_Bog_N2_3	DOE Joint Genome Institute (JGI)	Prmafrost
3300037368	Peat permafrost microbial communities from Stordalen Mire near Abisko, Sweden	Peat permafrost microbial communities from Stordalen Mire near Abisko, Sweden - I_Palsa_C1	DOE Joint Genome Institute (JGI)	Prmafrost
3300026271	Permafrost soil microbial communities from the Arctic, to analyse light accelerated degradation of dissolved organic matter (DOM)	Permafrost soil microbial communities from the Arctic, to analyse light accelerated degradation of dissolved organic matter (DOM) - Permafrost soil replicate 2 DNA2013-191 (SPAdes)	DOE Joint Genome Institute (JGI)	Prmafrost	[15]
3300029994	Peat permafrost microbial communities from Stordalen Mire near Abisko, Sweden	Peat permafrost microbial communities from Stordalen Mire near Abisko, Sweden - III_Fen_E1_4	DOE Joint Genome Institute (JGI)	Prmafrost
3300037255	Peat permafrost microbial communities from Stordalen Mire near Abisko, Sweden	Peat permafrost microbial communities from Stordalen Mire near Abisko, Sweden - III_Palsa_C2	DOE Joint Genome Institute (JGI)	Prmafrost
3300028806	Peat permafrost microbial communities from Stordalen Mire near Abisko, Sweden	Peat permafrost microbial communities from Stordalen Mire near Abisko, Sweden - II_Palsa_E2_1	DOE Joint Genome Institute (JGI)	Prmafrost
3300014839	Permafrost microbial communities from Stordalen Mire, Sweden	Permafrost microbial communities from Stordalen Mire, Sweden - 712E1D metaG (Illumina Assembly)	DOE Joint Genome Institute (JGI)	Prmafrost	[20]
3300037280	Peat permafrost microbial communities from Stordalen Mire near Abisko, Sweden	Peat permafrost microbial communities from Stordalen Mire near Abisko, Sweden - IV_Fen_F2	DOE Joint Genome Institute (JGI)	Prmafrost
3300028785	Peat permafrost microbial communities from Stordalen Mire near Abisko, Sweden	Peat permafrost microbial communities from Stordalen Mire near Abisko, Sweden - II_Bog_N3_2	DOE Joint Genome Institute (JGI)	Prmafrost
3300028759	Peat permafrost microbial communities from Stordalen Mire near Abisko, Sweden	Peat permafrost microbial communities from Stordalen Mire near Abisko, Sweden - II_Palsa_E3_1	DOE Joint Genome Institute (JGI)	Prmafrost
3300037278	Peat permafrost microbial communities from Stordalen Mire near Abisko, Sweden	Peat permafrost microbial communities from Stordalen Mire near Abisko, Sweden - III_Bog_F1	DOE Joint Genome Institute (JGI)	Prmafrost
2124908032	Soil microbial communities from permafrost in Bonanza Creek, Alaska	Permafrost microbial communities from permafrost in Bonanza Creek, Alaska - Perma_all	DOE Joint Genome Institute (JGI)	Prmafrost	[11]
3300030518	Peat permafrost microbial communities from Stordalen Mire near Abisko, Sweden	Peat permafrost microbial communities from Stordalen Mire near Abisko, Sweden - III_Bog_N2_2	DOE Joint Genome Institute (JGI)	Prmafrost
3300028748	Peat permafrost microbial communities from Stordalen Mire near Abisko, Sweden	Peat permafrost microbial communities from Stordalen Mire near Abisko, Sweden - I_Bog_N3_2	DOE Joint Genome Institute (JGI)	Prmafrost
3300037370	Peat permafrost microbial communities from Stordalen Mire near Abisko, Sweden	Peat permafrost microbial communities from Stordalen Mire near Abisko, Sweden - I_Palsa_C3	DOE Joint Genome Institute (JGI)	Prmafrost
3300028665	Peat permafrost microbial communities from Stordalen Mire near Abisko, Sweden	Peat permafrost microbial communities from Stordalen Mire near Abisko, Sweden - I_Fen_E1_3	DOE Joint Genome Institute (JGI)	Prmafrost
3300028652	Peat permafrost microbial communities from Stordalen Mire near Abisko, Sweden	Peat permafrost microbial communities from Stordalen Mire near Abisko, Sweden - I_Fen_E3_3	DOE Joint Genome Institute (JGI)	Prmafrost
3300006426	Permafrost soil microbial communities from the Arctic, to analyse light accelerated degradation of dissolved organic matter (DOM)	Permafrost soil microbial communities from the Arctic, to analyse light accelerated degradation of dissolved organic matter (DOM) - Organic soil replicate RNA 2013_054 (Metagenome Metatranscriptome)	DOE Joint Genome Institute (JGI)	Prmafrost	[15]
3300029908	Peat permafrost microbial communities from Stordalen Mire near Abisko, Sweden	II_Bog_E1 coassembly	DOE Joint Genome Institute (JGI)	Prmafrost
3300028736	Peat permafrost microbial communities from Stordalen Mire near Abisko, Sweden	Peat permafrost microbial communities from Stordalen Mire near Abisko, Sweden - II_Fen_N1_3	DOE Joint Genome Institute (JGI)	Prmafrost
3300028747	Peat permafrost microbial communities from Stordalen Mire near Abisko, Sweden	Peat permafrost microbial communities from Stordalen Mire near Abisko, Sweden - II_Palsa_E1_2	DOE Joint Genome Institute (JGI)	Prmafrost
3300014496	Permafrost microbial communities from Stordalen Mire, Sweden	Permafrost microbial communities from Stordalen Mire, Sweden - 711E1D metaG	DOE Joint Genome Institute (JGI)	Prmafrost	[20]
3300037256	Peat permafrost microbial communities from Stordalen Mire near Abisko, Sweden	Peat permafrost microbial communities from Stordalen Mire near Abisko, Sweden - III_Palsa_C3	DOE Joint Genome Institute (JGI)	Prmafrost
3300028565	Peat permafrost microbial communities from Stordalen Mire near Abisko, Sweden	Peat permafrost microbial communities from Stordalen Mire near Abisko, Sweden - I_Bog_E2_3	DOE Joint Genome Institute (JGI)	Prmafrost
3300029920	Peat permafrost microbial communities from Stordalen Mire near Abisko, Sweden	Peat permafrost microbial communities from Stordalen Mire near Abisko, Sweden - I_Bog_E1_3	DOE Joint Genome Institute (JGI)	Prmafrost
3300030054	Peat permafrost microbial communities from Stordalen Mire near Abisko, Sweden	Peat permafrost microbial communities from Stordalen Mire near Abisko, Sweden - I_Palsa_N3_1	DOE Joint Genome Institute (JGI)	Prmafrost
3300026217	Permafrost soil microbial communities from the Arctic, to analyse light accelerated degradation of dissolved organic matter (DOM)	Permafrost soil microbial communities from the Arctic, to analyse light accelerated degradation of dissolved organic matter (DOM) - Organic soil replicate 1 DNA2013-045 (SPAdes)	DOE Joint Genome Institute (JGI)	Prmafrost	[15]
3300028651	Peat permafrost microbial communities from Stordalen Mire near Abisko, Sweden	Peat permafrost microbial communities from Stordalen Mire near Abisko, Sweden - I_Fen_N2_2	DOE Joint Genome Institute (JGI)	Prmafrost
3300019787	Permafrost microbial communities from Stordalen Mire, Sweden	Permafrost microbial communities from Stordalen Mire, Sweden - 812S3M metaG (PacBio error correction)	DOE Joint Genome Institute (JGI)	Prmafrost	[20]
3300037369	Peat permafrost microbial communities from Stordalen Mire near Abisko, Sweden	Peat permafrost microbial communities from Stordalen Mire near Abisko, Sweden - I_Palsa_C2	DOE Joint Genome Institute (JGI)	Prmafrost
3300030693	Peat permafrost microbial communities from Stordalen Mire near Abisko, Sweden	Peat permafrost microbial communities from Stordalen Mire near Abisko, Sweden - III_Palsa_N2_2	DOE Joint Genome Institute (JGI)	Prmafrost
3300028740	Peat permafrost microbial communities from Stordalen Mire near Abisko, Sweden	Peat permafrost microbial communities from Stordalen Mire near Abisko, Sweden - III_Fen_N2_3	DOE Joint Genome Institute (JGI)	Prmafrost
3300005650	Permafrost soil microbial communities from the Arctic, to analyse light accelerated degradation of dissolved organic matter (DOM)	Permafrost soil microbial communities from the Arctic, to analyse light accelerated degradation of dissolved organic matter (DOM) - Organic soil replicate RNA 2013_055 (Metagenome Metatranscriptome)	DOE Joint Genome Institute (JGI)	Prmafrost	[15]
3300030043	Peat permafrost microbial communities from Stordalen Mire near Abisko, Sweden	Peat permafrost microbial communities from Stordalen Mire near Abisko, Sweden - III_Palsa_E3_1	DOE Joint Genome Institute (JGI)	Prmafrost
3300029956	Peat permafrost microbial communities from Stordalen Mire near Abisko, Sweden	Peat permafrost microbial communities from Stordalen Mire near Abisko, Sweden - I_Bog_N1_2	DOE Joint Genome Institute (JGI)	Prmafrost
3300031837	Peat permafrost microbial communities from Stordalen Mire near Abisko, Sweden	Peat permafrost microbial communities from Stordalen Mire near Abisko, Sweden - III_Palsa_N3_1	DOE Joint Genome Institute (JGI)	Prmafrost
3300030646	Peat permafrost microbial communities from Stordalen Mire near Abisko, Sweden	Peat permafrost microbial communities from Stordalen Mire near Abisko, Sweden - III_Palsa_N3_2	DOE Joint Genome Institute (JGI)	Prmafrost
3300005646	Permafrost soil microbial communities from the Arctic, to analyse light accelerated degradation of dissolved organic matter (DOM)	Permafrost soil microbial communities from the Arctic, to analyse light accelerated degradation of dissolved organic matter (DOM) - Organic soil replicate RNA 2013_057 (Metagenome Metatranscriptome)	DOE Joint Genome Institute (JGI)	Prmafrost	[15]
3300030046	Peat permafrost microbial communities from Stordalen Mire near Abisko, Sweden	Peat permafrost microbial communities from Stordalen Mire near Abisko, Sweden - III_Palsa_E2_3	DOE Joint Genome Institute (JGI)	Prmafrost
3300028873	Peat permafrost microbial communities from Stordalen Mire near Abisko, Sweden	Peat permafrost microbial communities from Stordalen Mire near Abisko, Sweden - II_Bog_N2_1	DOE Joint Genome Institute (JGI)	Prmafrost
3300028866	Peat permafrost microbial communities from Stordalen Mire near Abisko, Sweden	Peat permafrost microbial communities from Stordalen Mire near Abisko, Sweden - III_Bog_N3_2	DOE Joint Genome Institute (JGI)	Prmafrost
3300028871	Peat permafrost microbial communities from Stordalen Mire near Abisko, Sweden	Peat permafrost microbial communities from Stordalen Mire near Abisko, Sweden - II_Palsa_N2_1	DOE Joint Genome Institute (JGI)	Prmafrost
3300028909	Peat permafrost microbial communities from Stordalen Mire near Abisko, Sweden	Peat permafrost microbial communities from Stordalen Mire near Abisko, Sweden - II_Bog_N3_1	DOE Joint Genome Institute (JGI)	Prmafrost
3300028574	Peat permafrost microbial communities from Stordalen Mire near Abisko, Sweden	Peat permafrost microbial communities from Stordalen Mire near Abisko, Sweden - I_Bog_N2_2	DOE Joint Genome Institute (JGI)	Prmafrost
3300030045	Peat permafrost microbial communities from Stordalen Mire near Abisko, Sweden	Peat permafrost microbial communities from Stordalen Mire near Abisko, Sweden - III_Fen_E1_3	DOE Joint Genome Institute (JGI)	Prmafrost
2140918007	Soil microbial communities from permafrost in Bonanza Creek, Alaska	Permafrost microbial communities from permafrost in Bonanza Creek, Alaska - Active_all	DOE Joint Genome Institute (JGI)	Prmafrost	[19]
3300028739	Peat permafrost microbial communities from Stordalen Mire near Abisko, Sweden	Peat permafrost microbial communities from Stordalen Mire near Abisko, Sweden - II_Fen_E1_3	DOE Joint Genome Institute (JGI)	Prmafrost
3300028795	Peat permafrost microbial communities from Stordalen Mire near Abisko, Sweden	Peat permafrost microbial communities from Stordalen Mire near Abisko, Sweden - II_Palsa_N1_1	DOE Joint Genome Institute (JGI)	Prmafrost
3300026281	Permafrost soil microbial communities from the Arctic, to analyse light accelerated degradation of dissolved organic matter (DOM)	Permafrost soil microbial communities from the Arctic, to analyse light accelerated degradation of dissolved organic matter (DOM) - Organic soil replicate 1 DNA2013-046 (SPAdes)	DOE Joint Genome Institute (JGI)	Prmafrost	[15]
3300028798	Peat permafrost microbial communities from Stordalen Mire near Abisko, Sweden	Peat permafrost microbial communities from Stordalen Mire near Abisko, Sweden - II_Palsa_E2_2	DOE Joint Genome Institute (JGI)	Prmafrost
3300029993	Peat permafrost microbial communities from Stordalen Mire near Abisko, Sweden	Peat permafrost microbial communities from Stordalen Mire near Abisko, Sweden - III_Palsa_E2_2	DOE Joint Genome Institute (JGI)	Prmafrost
3300037279	Peat permafrost microbial communities from Stordalen Mire near Abisko, Sweden	Peat permafrost microbial communities from Stordalen Mire near Abisko, Sweden - III_Bog_F2	DOE Joint Genome Institute (JGI)	Prmafrost
3300030687	Peat permafrost microbial communities from Stordalen Mire near Abisko, Sweden	Peat permafrost microbial communities from Stordalen Mire near Abisko, Sweden - III_Palsa_N1_1	DOE Joint Genome Institute (JGI)	Prmafrost
3300028860	Peat permafrost microbial communities from Stordalen Mire near Abisko, Sweden	Peat permafrost microbial communities from Stordalen Mire near Abisko, Sweden - II_Bog_N2_3	DOE Joint Genome Institute (JGI)	Prmafrost
3300028874	Peat permafrost microbial communities from Stordalen Mire near Abisko, Sweden	Peat permafrost microbial communities from Stordalen Mire near Abisko, Sweden - I_Bog_N3_1	DOE Joint Genome Institute (JGI)	Prmafrost
3300028788	Peat permafrost microbial communities from Stordalen Mire near Abisko, Sweden	Peat permafrost microbial communities from Stordalen Mire near Abisko, Sweden - II_Bog_E2_2	DOE Joint Genome Institute (JGI)	Prmafrost
2088090008	Soil microbial communities from permafrost in Bonanza Creek, Alaska	Permafrost microbial communities from permafrost in Bonanza Creek, Alaska - Permafrost Layer P3	DOE Joint Genome Institute (JGI)	Prmafrost	[11]
3300029995	Peat permafrost microbial communities from Stordalen Mire near Abisko, Sweden	Peat permafrost microbial communities from Stordalen Mire near Abisko, Sweden - II_Fen_E3_2	DOE Joint Genome Institute (JGI)	Prmafrost
3300028746	Peat permafrost microbial communities from Stordalen Mire near Abisko, Sweden	Peat permafrost microbial communities from Stordalen Mire near Abisko, Sweden - II_Palsa_N3_1	DOE Joint Genome Institute (JGI)	Prmafrost
3300005640	Permafrost soil microbial communities from the Arctic, to analyse light accelerated degradation of dissolved organic matter (DOM)	Permafrost soil microbial communities from the Arctic, to analyse light accelerated degradation of dissolved organic matter (DOM) - Organic soil replicate RNA 2013_052 (Metagenome Metatranscriptome)	DOE Joint Genome Institute (JGI)	Prmafrost	[15]
3300028779	Peat permafrost microbial communities from Stordalen Mire near Abisko, Sweden	Peat permafrost microbial communities from Stordalen Mire near Abisko, Sweden - III_Bog_E1_2	DOE Joint Genome Institute (JGI)	Prmafrost
3300038567	Permafrost microbial communities from Nunavut, Canada to study carbon cycling	Permafrost microbial communities from Nunavut, Canada - A35_5cm_0.25M	University of Tennessee	Prmafrost	[16]
3300014494	Permafrost microbial communities from Stordalen Mire, Sweden	Permafrost microbial communities from Stordalen Mire, Sweden - 712E3D metaG	DOE Joint Genome Institute (JGI)	Prmafrost	[20]
3300009556	Enriched permafrost microbial communities from McMurdo Dry Valleys, Western edge of Lake Miers, Antarctica	Enriched permafrost microbial communities from McMurdo Dry Valleys, Western edge of Lake Miers, Antarctica ? Ant1	Laboratory of Evolutionary Genomics	Prmafrost
3300037407	Peat permafrost microbial communities from Stordalen Mire near Abisko, Sweden	Peat permafrost microbial communities from Stordalen Mire near Abisko, Sweden - II_Palsa_C1	DOE Joint Genome Institute (JGI)	Prmafrost
3300028566	Peat permafrost microbial communities from Stordalen Mire near Abisko, Sweden	Peat permafrost microbial communities from Stordalen Mire near Abisko, Sweden - I_Bog_E3_2	DOE Joint Genome Institute (JGI)	Prmafrost
3300028774	Peat permafrost microbial communities from Stordalen Mire near Abisko, Sweden	Peat permafrost microbial communities from Stordalen Mire near Abisko, Sweden - II_Fen_E2_3	DOE Joint Genome Institute (JGI)	Prmafrost
3300031258	Peat permafrost microbial communities from Stordalen Mire near Abisko, Sweden	Peat permafrost microbial communities from Stordalen Mire near Abisko, Sweden - Bog_T0_1	DOE Joint Genome Institute (JGI)	Prmafrost
2140918006	Soil microbial communities from permafrost in Bonanza Creek, Alaska	Permafrost microbial communities from permafrost in Bonanza Creek, Alaska - Permafrost Layer P1	DOE Joint Genome Institute (JGI)	Prmafrost	[15]
3300028674	Peat permafrost microbial communities from Stordalen Mire near Abisko, Sweden	Peat permafrost microbial communities from Stordalen Mire near Abisko, Sweden - I_Fen_E2_1	DOE Joint Genome Institute (JGI)	Prmafrost
3300030507	Peat permafrost microbial communities from Stordalen Mire near Abisko, Sweden	Peat permafrost microbial communities from Stordalen Mire near Abisko, Sweden - II_Bog_E3_2	DOE Joint Genome Institute (JGI)	Prmafrost
3300005644	Permafrost soil microbial communities from the Arctic, to analyse light accelerated degradation of dissolved organic matter (DOM)	Permafrost soil microbial communities from the Arctic, to analyse light accelerated degradation of dissolved organic matter (DOM) - Organic soil replicate RNA 2013_053 (Metagenome Metatranscriptome)	DOE Joint Genome Institute (JGI)	Prmafrost	[15]
3300030746	Peat permafrost microbial communities from Stordalen Mire near Abisko, Sweden	Peat permafrost microbial communities from Stordalen Mire near Abisko, Sweden - III_Palsa_N2_1	DOE Joint Genome Institute (JGI)	Prmafrost
3300028649	Peat permafrost microbial communities from Stordalen Mire near Abisko, Sweden	Peat permafrost microbial communities from Stordalen Mire near Abisko, Sweden - I_Fen_E2_2	DOE Joint Genome Institute (JGI)	Prmafrost
3300030041	Peat permafrost microbial communities from Stordalen Mire near Abisko, Sweden	Peat permafrost microbial communities from Stordalen Mire near Abisko, Sweden - III_Bog_N2_1	DOE Joint Genome Institute (JGI)	Prmafrost
3300030506	Peat permafrost microbial communities from Stordalen Mire near Abisko, Sweden	Peat permafrost microbial communities from Stordalen Mire near Abisko, Sweden - II_Bog_N1_1	DOE Joint Genome Institute (JGI)	Prmafrost
3300030005	Peat permafrost microbial communities from Stordalen Mire near Abisko, Sweden	Peat permafrost microbial communities from Stordalen Mire near Abisko, Sweden - I_Fen_N3_2	DOE Joint Genome Institute (JGI)	Prmafrost
3300026214	Permafrost soil microbial communities from the Arctic, to analyse light accelerated degradation of dissolved organic matter (DOM)	Permafrost soil microbial communities from the Arctic, to analyse light accelerated degradation of dissolved organic matter (DOM) - Organic soil replicate 2 DNA2013-047 (SPAdes)	DOE Joint Genome Institute (JGI)	Prmafrost	[15]
3300037277	Peat permafrost microbial communities from Stordalen Mire near Abisko, Sweden	Peat permafrost microbial communities from Stordalen Mire near Abisko, Sweden - III_Fen_C3	DOE Joint Genome Institute (JGI)	Prmafrost
3300028572	Peat permafrost microbial communities from Stordalen Mire near Abisko, Sweden	Peat permafrost microbial communities from Stordalen Mire near Abisko, Sweden - I_Bog_N2_1	DOE Joint Genome Institute (JGI)	Prmafrost
3300030044	Peat permafrost microbial communities from Stordalen Mire near Abisko, Sweden	Peat permafrost microbial communities from Stordalen Mire near Abisko, Sweden - III_Fen_E1_2	DOE Joint Genome Institute (JGI)	Prmafrost
3300001443	Permafrost soil microbial communities from Miers Valley, Antarctica	Permafrost soil microbial communities from Miers Valley, Antarctica - Ant2	0	Prmafrost	[6]
3300038756	Permafrost microbial communities from Nunavut, Canada to study carbon cycling	Permafrost microbial communities from Nunavut, Canada - A3_35cm_18M	University of Tennessee	Prmafrost	[16]
3300028650	Peat permafrost microbial communities from Stordalen Mire near Abisko, Sweden	Peat permafrost microbial communities from Stordalen Mire near Abisko, Sweden - I_Fen_N2_1	DOE Joint Genome Institute (JGI)	Prmafrost
3300028863	Peat permafrost microbial communities from Stordalen Mire near Abisko, Sweden	Peat permafrost microbial communities from Stordalen Mire near Abisko, Sweden - II_Palsa_E1_1	DOE Joint Genome Institute (JGI)	Prmafrost
3300037276	Peat permafrost microbial communities from Stordalen Mire near Abisko, Sweden	Peat permafrost microbial communities from Stordalen Mire near Abisko, Sweden - III_Bog_C3	DOE Joint Genome Institute (JGI)	Prmafrost
3300028678	Peat permafrost microbial communities from Stordalen Mire near Abisko, Sweden	Peat permafrost microbial communities from Stordalen Mire near Abisko, Sweden - I_Fen_E3_2	DOE Joint Genome Institute (JGI)	Prmafrost
3300002028	Permafrost and active layer soil microbial communities from McGill Arctic Research Station (MARS), Canada, for enrichment studies	Permafrost and active layer soil microbial communities from McGill Arctic Research Station (MARS), Canada, for enrichment studies - Sample_A17	0	Prmafrost	[16]
3300029998	Peat permafrost microbial communities from Stordalen Mire near Abisko, Sweden	Peat permafrost microbial communities from Stordalen Mire near Abisko, Sweden - III_Bog_N1_1	DOE Joint Genome Institute (JGI)	Prmafrost
3300029986	Peat permafrost microbial communities from Stordalen Mire near Abisko, Sweden	Peat permafrost microbial communities from Stordalen Mire near Abisko, Sweden - II_Bog_E2_1	DOE Joint Genome Institute (JGI)	Prmafrost
3300028676	Peat permafrost microbial communities from Stordalen Mire near Abisko, Sweden	Peat permafrost microbial communities from Stordalen Mire near Abisko, Sweden - I_Fen_N1_1	DOE Joint Genome Institute (JGI)	Prmafrost
3300026276	Permafrost soil microbial communities from the Arctic, to analyse light accelerated degradation of dissolved organic matter (DOM)	Permafrost soil microbial communities from the Arctic, to analyse light accelerated degradation of dissolved organic matter (DOM) - Organic soil DNA_2013-060 (SPAdes)	DOE Joint Genome Institute (JGI)	Prmafrost	[15]
3300036439	Peat permafrost microbial communities from Stordalen Mire near Abisko, Sweden	Peat permafrost microbial communities from Stordalen Mire near Abisko, Sweden - I_Fen_C1	DOE Joint Genome Institute (JGI)	Prmafrost
3300028560	Peat permafrost microbial communities from Stordalen Mire near Abisko, Sweden	Peat permafrost microbial communities from Stordalen Mire near Abisko, Sweden - I_Bog_E2_2	DOE Joint Genome Institute (JGI)	Prmafrost
3300007740	Permafrost core soil microbial communities from Svalbard, Norway	Permafrost core soil microbial communities from Svalbard, Norway - sample 2-9-2 Soapdenovo	Princeton University	Prmafrost	[4]
3300030049	Peat permafrost microbial communities from Stordalen Mire near Abisko, Sweden	Peat permafrost microbial communities from Stordalen Mire near Abisko, Sweden - II_Bog_E3_1	DOE Joint Genome Institute (JGI)	Prmafrost
3300007822	Permafrost core soil microbial communities from Svalbard, Norway	Permafrost core soil microbial communities from Svalbard, Norway - sample 2-8-2 Soapdenovo	Princeton University	Prmafrost	[4]
3300028776	Peat permafrost microbial communities from Stordalen Mire near Abisko, Sweden	Peat permafrost microbial communities from Stordalen Mire near Abisko, Sweden - III_Palsa_E2_1	DOE Joint Genome Institute (JGI)	Prmafrost
3300007821	Permafrost core soil microbial communities from Svalbard, Norway	Permafrost core soil microbial communities from Svalbard, Norway - sample 2-10-2 Soapdenovo	Princeton University	Prmafrost	[4]
3300036596	Peat permafrost microbial communities from Stordalen Mire near Abisko, Sweden	Peat permafrost microbial communities from Stordalen Mire near Abisko, Sweden - III_Fen_C2	DOE Joint Genome Institute (JGI)	Prmafrost
3300037402	Peat permafrost microbial communities from Stordalen Mire near Abisko, Sweden	Peat permafrost microbial communities from Stordalen Mire near Abisko, Sweden - I_Bog_C2	DOE Joint Genome Institute (JGI)	Prmafrost
3300029919	Peat permafrost microbial communities from Stordalen Mire near Abisko, Sweden	Peat permafrost microbial communities from Stordalen Mire near Abisko, Sweden - I_Bog_E1_2	DOE Joint Genome Institute (JGI)	Prmafrost
3300037406	Peat permafrost microbial communities from Stordalen Mire near Abisko, Sweden	Peat permafrost microbial communities from Stordalen Mire near Abisko, Sweden - II_Bog_C3	DOE Joint Genome Institute (JGI)	Prmafrost
3300028731	Peat permafrost microbial communities from Stordalen Mire near Abisko, Sweden	Peat permafrost microbial communities from Stordalen Mire near Abisko, Sweden - III_Palsa_E1_2	DOE Joint Genome Institute (JGI)	Prmafrost
3300007820	Permafrost core soil microbial communities from Svalbard, Norway	Permafrost core soil microbial communities from Svalbard, Norway - sample 2-12-2 Soapdenovo	Princeton University	Prmafrost	[4]
3300026275	Permafrost soil microbial communities from the Arctic, to analyse light accelerated degradation of dissolved organic matter (DOM)	Permafrost soil microbial communities from the Arctic, to analyse light accelerated degradation of dissolved organic matter (DOM) - Organic soil DNA_2013-058 (SPAdes)	DOE Joint Genome Institute (JGI)	Prmafrost	[15]
3300037403	Peat permafrost microbial communities from Stordalen Mire near Abisko, Sweden	Peat permafrost microbial communities from Stordalen Mire near Abisko, Sweden - I_Bog_C3	DOE Joint Genome Institute (JGI)	Prmafrost
3300030004	Peat permafrost microbial communities from Stordalen Mire near Abisko, Sweden	Peat permafrost microbial communities from Stordalen Mire near Abisko, Sweden - II_Bog_E1_1	DOE Joint Genome Institute (JGI)	Prmafrost
3300036387	Peat permafrost microbial communities from Stordalen Mire near Abisko, Sweden	Peat permafrost microbial communities from Stordalen Mire near Abisko, Sweden - I_Fen_C3	DOE Joint Genome Institute (JGI)	Prmafrost
3300019786	Permafrost microbial communities from Stordalen Mire, Sweden	Permafrost microbial communities from Stordalen Mire, Sweden - P3-2 metaG (PacBio error correction)	DOE Joint Genome Institute (JGI)	Prmafrost	[20]
3300019785	Permafrost microbial communities from Stordalen Mire, Sweden	Permafrost microbial communities from Stordalen Mire, Sweden - 612E3M metaG (PacBio error correction)	DOE Joint Genome Institute (JGI)	Prmafrost	[20]
3300030001	Peat permafrost microbial communities from Stordalen Mire near Abisko, Sweden	Peat permafrost microbial communities from Stordalen Mire near Abisko, Sweden - III_Bog_N1_2	DOE Joint Genome Institute (JGI)	Prmafrost
3300029982	Peat permafrost microbial communities from Stordalen Mire near Abisko, Sweden	Peat permafrost microbial communities from Stordalen Mire near Abisko, Sweden - III_Bog_N3_1	DOE Joint Genome Institute (JGI)	Prmafrost
3300001442	Permafrost soil microbial communities from Miers Valley, Antarctica	Permafrost soil microbial communities from Miers Valley, Antarctica - Ant2	0	Prmafrost	[6]
3300036440	Peat permafrost microbial communities from Stordalen Mire near Abisko, Sweden	Peat permafrost microbial communities from Stordalen Mire near Abisko, Sweden - I_Fen_C2	DOE Joint Genome Institute (JGI)	Prmafrost
3300030508	Peat permafrost microbial communities from Stordalen Mire near Abisko, Sweden	Peat permafrost microbial communities from Stordalen Mire near Abisko, Sweden - II_Bog_E1_2	DOE Joint Genome Institute (JGI)	Prmafrost
3300026221	Permafrost soil microbial communities from the Arctic, to analyse light accelerated degradation of dissolved organic matter (DOM)	Permafrost soil microbial communities from the Arctic, to analyse light accelerated degradation of dissolved organic matter (DOM) - Organic soil DNA_2013-062 (SPAdes)	DOE Joint Genome Institute (JGI)	Prmafrost	[15]
3300030055	Peat permafrost microbial communities from Stordalen Mire near Abisko, Sweden	Peat permafrost microbial communities from Stordalen Mire near Abisko, Sweden - I_Fen_N3_1	DOE Joint Genome Institute (JGI)	Prmafrost
3300037404	Peat permafrost microbial communities from Stordalen Mire near Abisko, Sweden	Peat permafrost microbial communities from Stordalen Mire near Abisko, Sweden - II_Bog_C1	DOE Joint Genome Institute (JGI)	Prmafrost
3300030042	Peat permafrost microbial communities from Stordalen Mire near Abisko, Sweden	Peat permafrost microbial communities from Stordalen Mire near Abisko, Sweden - III_Palsa_E1_1	DOE Joint Genome Institute (JGI)	Prmafrost
3300030492	Peat permafrost microbial communities from Stordalen Mire near Abisko, Sweden	Peat permafrost microbial communities from Stordalen Mire near Abisko, Sweden - II_Fen_N1_2	DOE Joint Genome Institute (JGI)	Prmafrost
3300028858	Peat permafrost microbial communities from Stordalen Mire near Abisko, Sweden	Peat permafrost microbial communities from Stordalen Mire near Abisko, Sweden - II_Fen_N3_2	DOE Joint Genome Institute (JGI)	Prmafrost
3300028857	Peat permafrost microbial communities from Stordalen Mire near Abisko, Sweden	Peat permafrost microbial communities from Stordalen Mire near Abisko, Sweden - III_Fen_N1_2	DOE Joint Genome Institute (JGI)	Prmafrost
3300029985	Peat permafrost microbial communities from Stordalen Mire near Abisko, Sweden	Peat permafrost microbial communities from Stordalen Mire near Abisko, Sweden - III_Fen_E1_1	DOE Joint Genome Institute (JGI)	Prmafrost
3300028646	Peat permafrost microbial communities from Stordalen Mire near Abisko, Sweden	Peat permafrost microbial communities from Stordalen Mire near Abisko, Sweden - I_Fen_E1_2	DOE Joint Genome Institute (JGI)	Prmafrost
3300028859	Peat permafrost microbial communities from Stordalen Mire near Abisko, Sweden	Peat permafrost microbial communities from Stordalen Mire near Abisko, Sweden - III_Bog_E1_1	DOE Joint Genome Institute (JGI)	Prmafrost
3300037434	Peat permafrost microbial communities from Stordalen Mire near Abisko, Sweden	Peat permafrost microbial communities from Stordalen Mire near Abisko, Sweden - III_Bog_C1	DOE Joint Genome Institute (JGI)	Prmafrost
3300028552	Peat permafrost microbial communities from Stordalen Mire near Abisko, Sweden	Peat permafrost microbial communities from Stordalen Mire near Abisko, Sweden - I_Bog_N1_1	DOE Joint Genome Institute (JGI)	Prmafrost
2124908043	Soil microbial communities from permafrost in Bonanza Creek, Alaska	Permafrost microbial communities from permafrost in Bonanza Creek, Alaska - Active Layer A2	DOE Joint Genome Institute (JGI)	Prmafrost	[19]
3300038623	Permafrost microbial communities from Nunavut, Canada to study carbon cycling	Permafrost microbial communities from Nunavut, Canada - A15_35cm_0M	University of Tennessee	Prmafrost	[16]
3300026274	Permafrost soil microbial communities from the Arctic, to analyse light accelerated degradation of dissolved organic matter (DOM)	Permafrost soil microbial communities from the Arctic, to analyse light accelerated degradation of dissolved organic matter (DOM) - Organic soil DNA_2013-059 (SPAdes)	DOE Joint Genome Institute (JGI)	Prmafrost	[15]
3300028639	Peat permafrost microbial communities from Stordalen Mire near Abisko, Sweden	Peat permafrost microbial communities from Stordalen Mire near Abisko, Sweden - I_Fen_N1_2	DOE Joint Genome Institute (JGI)	Prmafrost
3300026222	Permafrost soil microbial communities from the Arctic, to analyse light accelerated degradation of dissolved organic matter (DOM)	Permafrost soil microbial communities from the Arctic, to analyse light accelerated degradation of dissolved organic matter (DOM) - Organic soil DNA_2013-061 (SPAdes)	DOE Joint Genome Institute (JGI)	Prmafrost	[15]
3300006423	Permafrost soil microbial communities from the Arctic, to analyse light accelerated degradation of dissolved organic matter (DOM)	Permafrost soil microbial communities from the Arctic, to analyse light accelerated degradation of dissolved organic matter (DOM) - Organic soil replicate RNA 2013_056 (Metagenome Metatranscriptome)	DOE Joint Genome Institute (JGI)	Prmafrost	[15]
3300037401	Peat permafrost microbial communities from Stordalen Mire near Abisko, Sweden	Peat permafrost microbial communities from Stordalen Mire near Abisko, Sweden - I_Bog_C1	DOE Joint Genome Institute (JGI)	Prmafrost
3300036672	Peat permafrost microbial communities from Stordalen Mire near Abisko, Sweden	Peat permafrost microbial communities from Stordalen Mire near Abisko, Sweden - IV_Palsa_F1	DOE Joint Genome Institute (JGI)	Prmafrost
3300029981	Peat permafrost microbial communities from Stordalen Mire near Abisko, Sweden	Peat permafrost microbial communities from Stordalen Mire near Abisko, Sweden - III_Fen_N2_2	DOE Joint Genome Institute (JGI)	Prmafrost
3300037405	Peat permafrost microbial communities from Stordalen Mire near Abisko, Sweden	Peat permafrost microbial communities from Stordalen Mire near Abisko, Sweden - II_Bog_C2	DOE Joint Genome Institute (JGI)	Prmafrost
3300038343	Permafrost microbial communities from Nunavut, Canada to study carbon cycling	Permafrost microbial communities from Nunavut, Canada - A20_5cm_0.25M	University of Tennessee	Prmafrost	[16]
3300029916	Peat permafrost microbial communities from Stordalen Mire near Abisko, Sweden	Peat permafrost microbial communities from Stordalen Mire near Abisko, Sweden - I_Bog_E3_1	DOE Joint Genome Institute (JGI)	Prmafrost
3300026220	Permafrost soil microbial communities from the Arctic, to analyse light accelerated degradation of dissolved organic matter (DOM)	Permafrost soil microbial communities from the Arctic, to analyse light accelerated degradation of dissolved organic matter (DOM) - Organic soil DNA_2013-063 (SPAdes)	DOE Joint Genome Institute (JGI)	Prmafrost	[15]
2140918008	Soil microbial communities from permafrost in Bonanza Creek, Alaska	Permafrost microbial communities from permafrost in Bonanza Creek, Alaska - Bog_all	DOE Joint Genome Institute (JGI)	Prmafrost	[19]
3300036441	Peat permafrost microbial communities from Stordalen Mire near Abisko, Sweden	Peat permafrost microbial communities from Stordalen Mire near Abisko, Sweden - II_Fen_C2	DOE Joint Genome Institute (JGI)	Prmafrost
3300028766	Peat permafrost microbial communities from Stordalen Mire near Abisko, Sweden	Peat permafrost microbial communities from Stordalen Mire near Abisko, Sweden - III_Bog_E2_2	DOE Joint Genome Institute (JGI)	Prmafrost
3300028769	Peat permafrost microbial communities from Stordalen Mire near Abisko, Sweden	Peat permafrost microbial communities from Stordalen Mire near Abisko, Sweden - II_Fen_N1_1	DOE Joint Genome Institute (JGI)	Prmafrost
3300038341	Permafrost microbial communities from Nunavut, Canada to study carbon cycling	Permafrost microbial communities from Nunavut, Canada - A20_35cm_0M	University of Tennessee	Prmafrost	[16]
3300028664	Peat permafrost microbial communities from Stordalen Mire near Abisko, Sweden	Peat permafrost microbial communities from Stordalen Mire near Abisko, Sweden - I_Fen_E3_1	DOE Joint Genome Institute (JGI)	Prmafrost
3300028864	Peat permafrost microbial communities from Stordalen Mire near Abisko, Sweden	Peat permafrost microbial communities from Stordalen Mire near Abisko, Sweden - II_Fen_N3_1	DOE Joint Genome Institute (JGI)	Prmafrost
3300028772	Peat permafrost microbial communities from Stordalen Mire near Abisko, Sweden	Peat permafrost microbial communities from Stordalen Mire near Abisko, Sweden - II_Fen_E3_1	DOE Joint Genome Institute (JGI)	Prmafrost
3300030685	Peat permafrost microbial communities from Stordalen Mire near Abisko, Sweden	Peat permafrost microbial communities from Stordalen Mire near Abisko, Sweden - III_Fen_E2_2	DOE Joint Genome Institute (JGI)	Prmafrost
3300038583	Permafrost microbial communities from Nunavut, Canada to study carbon cycling	Permafrost microbial communities from Nunavut, Canada - A35_35cm_0M	University of Tennessee	Prmafrost	[16]
3300001298	Permafrost soil microbial communities from Miers Valley, Antarctica	Permafrost soil microbial communities from Miers Valley, Antarctica - Ant1	0	Prmafrost	[6]
3300036442	Peat permafrost microbial communities from Stordalen Mire near Abisko, Sweden	Peat permafrost microbial communities from Stordalen Mire near Abisko, Sweden - II_Fen_C3	DOE Joint Genome Institute (JGI)	Prmafrost
3300027745	Thawing permafrost microbial communities from the Arctic, studying carbon transformations	Thawing permafrost microbial communities from the Arctic, studying carbon transformations - Permafrost 812P2M	DOE Joint Genome Institute (JGI)	Prmafrost	[20]
3300026216	Permafrost soil microbial communities from the Arctic, to analyse light accelerated degradation of dissolved organic matter (DOM)	Permafrost soil microbial communities from the Arctic, to analyse light accelerated degradation of dissolved organic matter (DOM) - Organic soil leachate replicate DNA2013-051 (SPAdes)	DOE Joint Genome Institute (JGI)	Prmafrost	[15]
3300031244	Peat permafrost microbial communities from Stordalen Mire near Abisko, Sweden	Peat permafrost microbial communities from Stordalen Mire near Abisko, Sweden - III_Fen_N3_2	DOE Joint Genome Institute (JGI)	Prmafrost
3300029918	Peat permafrost microbial communities from Stordalen Mire near Abisko, Sweden	Peat permafrost microbial communities from Stordalen Mire near Abisko, Sweden - I_Bog_E2_1	DOE Joint Genome Institute (JGI)	Prmafrost
3300037254	Peat permafrost microbial communities from Stordalen Mire near Abisko, Sweden	Peat permafrost microbial communities from Stordalen Mire near Abisko, Sweden - III_Bog_C2	DOE Joint Genome Institute (JGI)	Prmafrost
3300027634	Thawing permafrost microbial communities from the Arctic, studying carbon transformations	Thawing permafrost microbial communities from the Arctic, studying carbon transformations - Permafrost 812S1M	DOE Joint Genome Institute (JGI)	Prmafrost	[20]
3300030230	Peat permafrost microbial communities from Stordalen Mire near Abisko, Sweden	Peat permafrost microbial communities from Stordalen Mire near Abisko, Sweden - II_Fen_E2_2	DOE Joint Genome Institute (JGI)	Prmafrost
3300038757	Permafrost microbial communities from Nunavut, Canada to study carbon cycling	Permafrost microbial communities from Nunavut, Canada - A39_5cm_12M	University of Tennessee	Prmafrost	[16]
3300026215	Permafrost soil microbial communities from the Arctic, to analyse light accelerated degradation of dissolved organic matter (DOM)	Permafrost soil microbial communities from the Arctic, to analyse light accelerated degradation of dissolved organic matter (DOM) - Organic soil replicate 2 DNA2013-048 (SPAdes)	DOE Joint Genome Institute (JGI)	Prmafrost	[15]
3300036547	Peat permafrost microbial communities from Stordalen Mire near Abisko, Sweden	Peat permafrost microbial communities from Stordalen Mire near Abisko, Sweden - IV_Palsa_F2	DOE Joint Genome Institute (JGI)	Prmafrost
3300007819	Permafrost core soil microbial communities from Svalbard, Norway	Permafrost core soil microbial communities from Svalbard, Norway - sample 2-1-2 Soapdenovo	Princeton University	Prmafrost	[4]
3300028854	Peat permafrost microbial communities from Stordalen Mire near Abisko, Sweden	Peat permafrost microbial communities from Stordalen Mire near Abisko, Sweden - III_Bog_E2_1	DOE Joint Genome Institute (JGI)	Prmafrost
3300038736	Permafrost microbial communities from Nunavut, Canada to study carbon cycling	Permafrost microbial communities from Nunavut, Canada - A3_35cm_0M	University of Tennessee	Prmafrost	[16]
3300028862	Peat permafrost microbial communities from Stordalen Mire near Abisko, Sweden	Peat permafrost microbial communities from Stordalen Mire near Abisko, Sweden - III_Fen_N3_1	DOE Joint Genome Institute (JGI)	Prmafrost
3300028734	Peat permafrost microbial communities from Stordalen Mire near Abisko, Sweden	Peat permafrost microbial communities from Stordalen Mire near Abisko, Sweden - II_Fen_E2_1	DOE Joint Genome Institute (JGI)	Prmafrost
3300028738	Peat permafrost microbial communities from Stordalen Mire near Abisko, Sweden	Peat permafrost microbial communities from Stordalen Mire near Abisko, Sweden - III_Fen_N2_1	DOE Joint Genome Institute (JGI)	Prmafrost
3300028767	Peat permafrost microbial communities from Stordalen Mire near Abisko, Sweden	Peat permafrost microbial communities from Stordalen Mire near Abisko, Sweden - III_Fen_N1_1	DOE Joint Genome Institute (JGI)	Prmafrost
2124908036	Soil microbial communities from permafrost in Bonanza Creek, Alaska	Soil microbial communities from permafrost in Bonanza Creek, Alaska, sample from Active Layer A5	DOE Joint Genome Institute (JGI)	Prmafrost	[11]
3300002025	Permafrost and active layer soil microbial communities from McGill Arctic Research Station (MARS), Canada, for enrichment studies	Permafrost and active layer soil microbial communities from McGill Arctic Research Station (MARS), Canada, for enrichment studies - Sample_D1	0	Prmafrost	[16]
3300029983	Peat permafrost microbial communities from Stordalen Mire near Abisko, Sweden	Peat permafrost microbial communities from Stordalen Mire near Abisko, Sweden - III_Fen_E2_1	DOE Joint Genome Institute (JGI)	Prmafrost
3300028763	Peat permafrost microbial communities from Stordalen Mire near Abisko, Sweden	Peat permafrost microbial communities from Stordalen Mire near Abisko, Sweden - II_Fen_E1_1	DOE Joint Genome Institute (JGI)	Prmafrost
3300028645	Peat permafrost microbial communities from Stordalen Mire near Abisko, Sweden	Peat permafrost microbial communities from Stordalen Mire near Abisko, Sweden - I_Fen_E1_1	DOE Joint Genome Institute (JGI)	Prmafrost
2067725009	Permafrost microbial communities from central Alaska, USA	Permafrost microbial communities from central Alaska, USA - Permafrost field sample	DOE Joint Genome Institute (JGI)	Prmafrost	[31]
3300027803	Thawing permafrost microbial communities from the Arctic, studying carbon transformations	Thawing permafrost microbial communities from the Arctic, studying carbon transformations - Permafrost 712S3S	DOE Joint Genome Institute (JGI)	Prmafrost	[20]
3300028853	Peat permafrost microbial communities from Stordalen Mire near Abisko, Sweden	Peat permafrost microbial communities from Stordalen Mire near Abisko, Sweden - II_Fen_E1_2	DOE Joint Genome Institute (JGI)	Prmafrost
2124908039	Soil microbial communities from permafrost in Bonanza Creek, Alaska	Soil microbial communities from permafrost in Bonanza Creek, Alaska, sample from Bog Site B4	DOE Joint Genome Institute (JGI)	Prmafrost	[11]
3300038587	Permafrost microbial communities from Nunavut, Canada to study carbon cycling	Permafrost microbial communities from Nunavut, Canada - A24_5cm_12M	University of Tennessee	Prmafrost	[16]
3300038719	Permafrost microbial communities from Nunavut, Canada to study carbon cycling	Permafrost microbial communities from Nunavut, Canada - A24_35cm_12M	University of Tennessee	Prmafrost	[16]
2124908035	Soil microbial communities from permafrost in Bonanza Creek, Alaska	Permafrost microbial communities from permafrost in Bonanza Creek, Alaska - Bog Site B3	DOE Joint Genome Institute (JGI)	Prmafrost	[11]
3300038342	Permafrost microbial communities from Nunavut, Canada to study carbon cycling	Permafrost microbial communities from Nunavut, Canada - A15_5cm_0M	University of Tennessee	Prmafrost	[16]
3300036388	Peat permafrost microbial communities from Stordalen Mire near Abisko, Sweden	Peat permafrost microbial communities from Stordalen Mire near Abisko, Sweden - II_Fen_C1	DOE Joint Genome Institute (JGI)	Prmafrost
3300027394	Thawing permafrost microbial communities from the Arctic, studying carbon transformations	Thawing permafrost microbial communities from the Arctic, studying carbon transformations - Permafrost 712P3D	DOE Joint Genome Institute (JGI)	Prmafrost	[20]
3300000339	Soil microbial communities from permafrost in Bonanza Creek, Alaska	Permafrost microbial communities from permafrost in Bonanza Creek, Alaska - Active layer cDNA A2 Metatranscriptome	DOE Joint Genome Institute (JGI)	Prmafrost	[11]
2140918023	Soil microbial communities from permafrost in Bonanza Creek, Alaska	Permafrost microbial communities from permafrost in Bonanza Creek, Alaska - Bog Site B3	DOE Joint Genome Institute (JGI)	Prmafrost	[19]
3300002001	Permafrost and active layer soil microbial communities from McGill Arctic Research Station (MARS), Canada, for enrichment studies	Permafrost and active layer soil microbial communities from McGill Arctic Research Station (MARS), Canada, for enrichment studies - Sample_4Y	0	Prmafrost	[16]
3300000334	Soil microbial communities from permafrost in Bonanza Creek, Alaska	Permafrost microbial communities from permafrost in Bonanza Creek, Alaska - Thermokarst Bog cDNA B4 Metatranscriptome	DOE Joint Genome Institute (JGI)	Prmafrost	[19]
3300000336	Soil microbial communities from permafrost in Bonanza Creek, Alaska	Permafrost microbial communities from permafrost in Bonanza Creek, Alaska - Thermokarst Bog cDNA B3 Metatranscriptome	DOE Joint Genome Institute (JGI)	Prmafrost	[11]
3300026794	Thawing permafrost microbial communities from the Arctic, studying carbon transformations	Thawing permafrost microbial communities from the Arctic, studying carbon transformations - Permafrost 812E2M	DOE Joint Genome Institute (JGI)	Prmafrost	[20]
3300026795	Thawing permafrost microbial communities from the Arctic, studying carbon transformations	Thawing permafrost microbial communities from the Arctic, studying carbon transformations - Permafrost 612S3M	DOE Joint Genome Institute (JGI)	Prmafrost	[20]
3300001320	Permafrost and active layer microbial communities from McGill Arctic Research Station (MARS)	Permafrost active layer microbial communities from McGill Arctic Research Station, Canada - (A28-65cm)- 6 month illumina	University of Tennessee	Prmafrost	[16]

## Sheet: references
[1]	Zhalnina K, Louie KB, Hao Z, Mansoori N, da Rocha UN, Shi S, et al. Dynamic root exudate chemistry and microbial substrate preferences drive patterns in rhizosphere microbial community assembly. Nature microbiology. 2018;3:470-80.
[2]	Ye J, Joseph SD, Ji M, Nielsen S, Mitchell DRG, Donne S, et al. Chemolithotrophic processes in the bacterial communities on the surface of mineral-enriched biochars. The ISME journal. 2017;11:1087-101.
[3]	Yao Q, Li Z, Song Y, Wright SJ, Guo X, Tringe SG, et al. Community proteogenomics reveals the systemic impact of phosphorus availability on microbial functions in tropical soil. Nat Ecol Evol. 2018;2:499-509.
[4]	Xue Y, Jonassen I, Øvreås L, Taş N. Bacterial and Archaeal Metagenome-Assembled Genome Sequences from Svalbard Permafrost. Microbiol Resour Announc. 2019;8.
[5]	Wilhelm RC, Cardenas E, Maas KR, Leung H, McNeil L, Berch S, et al. Biogeography and organic matter removal shape long-term effects of timber harvesting on forest soil microbial communities. ISME J. 2017;11:2552-68.
[6]	Vishnivetskaya TA, Buongiorno J, Bird J, Krivushin K, Spirina EV, Oshurkova V, et al. Methanogens in the Antarctic Dry Valley permafrost. FEMS Microbiol Ecol. 2018;94.
[7]	Taş N, Prestat E, Wang S, Wu Y, Ulrich C, Kneafsey T, et al. Landscape topography structures the soil microbiome in arctic polygonal tundra. Nat Commun. 2018;9:777.
[8]	Qin W, Amin SA, Lundeen RA, Heal KR, Martens-Habbena W, Turkarslan S, et al. Stress response of a marine ammonia-oxidizing archaeon informs physiological status of environmental populations. ISME J. 2018;12:508-19.
[9]	Pombubpa N, Pietrasiak N, De Ley P, Stajich JE. Insights into dryland biocrust microbiome: geography, soil depth and crust type affect biocrust microbial communities and networks in Mojave Desert, USA. FEMS Microbiol Ecol. 2020;96.
[10]	Ouyang Y, Norton JM. Short-Term Nitrogen Fertilization Affects Microbial Community Composition and Nitrogen Mineralization Functions in an Agricultural Soil. Appl Environ Microbiol. 2020;86.
[11]	Ortiz M, Legatzki A, Neilson JW, Fryslie B, Nelson WM, Wing RA, et al. Making a living while starving in the dark: metagenomic insights into the energy dynamics of a carbonate cave. ISME J. 2014;8:478-91.
[12]	Nuccio EE, Starr E, Karaoz U, Brodie EL, Zhou J, Tringe SG, et al. Niche differentiation is spatially and temporally regulated in the rhizosphere. ISME J. 2020;14:999-1014.
[13]	Niederberger TD, Bottos EM, Sohm JA, Gunderson T, Parker A, Coyne KJ, et al. Rapid Microbial Dynamics in Response to an Induced Wetting Event in Antarctic Dry Valley Soils. Front Microbiol. 2019;10:621.
[14]	Nayfach S, Roux S, Seshadri R, Udwary D, Varghese N, Schulz F, et al. A genomic catalog of Earth's microbiomes. Nat Biotechnol. 2020. 10.1038/s41587-020-0718-6
[15]	Nalven SG, Ward CP, Payet JP, Cory RM, Kling GW, Sharpton TJ, et al. Experimental metatranscriptomics reveals the costs and benefits of dissolved organic matter photo-alteration for freshwater microbes. Environ Microbiol. 2020;22:3505-21.
[16]	Lau MC, Stackhouse BT, Layton AC, Chauhan A, Vishnivetskaya TA, Chourey K, et al. An active atmospheric methane sink in high Arctic mineral cryosols. ISME J. 2015;9:1880-91.
[17]	Kroeger ME, Meredith LK, Meyer KM, Webster KD, de Camargo PB, de Souza LF, et al. Rainforest-to-pasture conversion stimulates soil methanogenesis across the Brazilian Amazon. ISME J. 2021;15:658-72.
[18]	Kane JL, Morrissey EM, Skousen JG, Freedman ZB. Soil microbial succession following surface mining is governed primarily by deterministic factors. FEMS Microbiol Ecol. 2020;96.
[19]	Hultman J, Waldrop MP, Mackelprang R, David MM, McFarland J, Blazewicz SJ, et al. Multi-omics of permafrost, active layer and thermokarst bog soil microbiomes. Nature. 2015;521:208-12.
[20]	Hough M, McClure A, Bolduc B, Dorrepaal E, Saleska S, Klepac-Ceraj V, et al. Biotic and Environmental Drivers of Plant Microbiomes Across a Permafrost Thaw Gradient. Front Microbiol. 2020;11:796.
[21]	He C, Keren R, Whittaker ML, Farag IF, Doudna JA, Cate JHD, et al. Genome-resolved metagenomics reveals site-specific diversity of episymbiotic CPR bacteria and DPANN archaea in groundwater ecosystems. Nat Microbiol. 2021;6:354-65.
[22]	Gregory AC, Zayed AA, Conceição-Neto N, Temperton B, Bolduc B, Alberti A, et al. Marine DNA Viral Macro- and Microdiversity from Pole to Pole. Cell. 2019;177:1109-23.e14.
[23]	Geyer KM, Takacs-Vesbach CD, Gooseff MN, Barrett JE. Primary productivity as a control over soil microbial diversity along environmental gradients in a polar desert ecosystem. PeerJ. 2017;5:e3377.
[24]	Finn DR, Ziv-El M, van Haren J, Park JG, Del Aguila-Pasquel J, Urquiza-Muñoz JD, et al. Methanogens and Methanotrophs Show Nutrient-Dependent Community Assemblage Patterns Across Tropical Peatlands of the Pastaza-Marañón Basin, Peruvian Amazonia. Front Microbiol. 2020;11:746.
[25]	Delmont TO, Prestat E, Keegan KP, Faubladier M, Robe P, Clark IM, et al. Structure, fluctuation and magnitude of a natural grassland soil metagenome. ISME J. 2012;6:1677-87.
[26]	Delgado-Baquerizo M, Oliverio AM, Brewer TE, Benavent-González A, Eldridge DJ, Bardgett RD, Maestre FT, Singh BK, Fierer N. A global atlas of the dominant bacteria found in soil. Science. 2018;359(6373):320-325.
[27]	DeAngelis KM, Fortney JL, Borglin S, Silver WL, Simmons BA, Hazen TC. Anaerobic decomposition of switchgrass by tropical soil-derived feedstock-adapted consortia. mBio. 2012;3(1):e00249-11
[28]	David AA, Nikolya AC, Cale AC, Matthew FC, Victoria ADL, Alyssa MD, et al. Metagenomes from the Loxahatchee wildlife refuge in the Florida Everglades. bioRxiv. doi:10.1101/2021.02.16.430519
[29]	Crits-Christoph A, Diamond S, Butterfield CN, Thomas BC, Banfield JF. Novel soil bacteria possess diverse genes for secondary metabolite biosynthesis. Nature. 2018;558:440-4.
[30]	Camargo AP, de Souza RSC, de Britto Costa P, Gerhardt IR, Dante RA, Teodoro GS, et al. Microbiomes of Velloziaceae from phosphorus-impoverished soils of the campos rupestres, a biodiversity hotspot. Sci data. 2019;6:140.
[31]	Burkert A, Douglas TA, Waldrop MP, Mackelprang R. Changes in the Active, Dead, and Dormant Microbial Community Structure across a Pleistocene Permafrost Chronosequence. Appl Environ Microbiol. 2019;85.
